# Supplementary material for: ﻿A widespread new genus of Baetidae (Baetidae, Ephemeroptera) from Southeast Asia
Source: Zookeys. 2022 Dec 12;1135:1–59. doi: 10.3897/zookeys.1135.93800 (PMC9836713; doi:10.3897/zookeys.1135.93800)
Supplement: XML Treatment for Branchiobaetis [file zookeys.1135.93800-treatment1.xml]

<!DOCTYPE tp:taxon-treatment
  PUBLIC "-//TaxonX//DTD Taxonomic Treatment Publishing DTD v0 20100105//EN" "tax-treatment-NSO.dtd">
<tp:taxon-treatment xmlns:tp="http://www.plazi.org/taxpub"><tp:treatment-meta><kwd-group><label>Taxon classification</label><kwd>
              <named-content content-type="kingdom">Animalia</named-content>
            </kwd><kwd>
              <named-content content-type="order">Ephemeroptera</named-content>
            </kwd><kwd>
              <named-content content-type="family">Baetidae</named-content>
            </kwd></kwd-group><mixed-citation publication-type="journal"><person-group><name><surname>Kaltenbach</surname><given-names>Thomas</given-names></name><name><surname>Kluge</surname><given-names>Nikita J.</given-names></name><name><surname>Gattolliat</surname><given-names>Jean-Luc</given-names></name></person-group><article-title>﻿A widespread new genus of <tp:taxon-name><tp:taxon-name-part taxon-name-part-type="family">Baetidae</tp:taxon-name-part></tp:taxon-name> (<tp:taxon-name><tp:taxon-name-part taxon-name-part-type="family">Baetidae</tp:taxon-name-part></tp:taxon-name>, <tp:taxon-name><tp:taxon-name-part taxon-name-part-type="order">Ephemeroptera</tp:taxon-name-part></tp:taxon-name>) from Southeast Asia</article-title><source>Zookeys</source><day>12</day><month>12</month><year>2022</year><volume>1135</volume><fpage>1</fpage><lpage>59</lpage><pub-id pub-id-type="doi">10.3897/zookeys.1135.93800</pub-id></mixed-citation></tp:treatment-meta><tp:nomenclature><label>﻿</label><tp:taxon-name>
            <object-id xmlns:xlink="http://www.w3.org/1999/xlink" content-type="arpha" xlink:type="simple">F12341AD-0D1D-5F9D-980E-A9789EB1EC84</object-id>
            <tp:taxon-name-part taxon-name-part-type="genus" reg="Branchiobaetis">Branchiobaetis</tp:taxon-name-part>
            <object-id xmlns:xlink="http://www.w3.org/1999/xlink" content-type="zoobank" xlink:type="simple">https://zoobank.org/13E7F863-CCA5-4EAD-87F2-423286D897B7</object-id>
          </tp:taxon-name><tp:taxon-status xmlns:xlink="http://www.w3.org/1999/xlink" xlink:type="simple">gen. nov.</tp:taxon-status><xref ref-type="fig" rid="F1">Figs 1</xref><xref ref-type="fig" rid="F2">, 2</xref><xref ref-type="fig" rid="F3">, 3</xref><xref ref-type="fig" rid="F4">, 4</xref><xref ref-type="fig" rid="F5">, 5</xref><xref ref-type="fig" rid="F6">, 6</xref><xref ref-type="fig" rid="F7">, 7</xref><xref ref-type="fig" rid="F8">, 8</xref><xref ref-type="fig" rid="F9">, 9</xref><xref ref-type="fig" rid="F10">, 10</xref><xref ref-type="fig" rid="F11">, 11</xref><xref ref-type="fig" rid="F12">, 12</xref><xref ref-type="fig" rid="F13">, 13</xref><xref ref-type="fig" rid="F14">, 14</xref><xref ref-type="fig" rid="F15">, 15</xref><xref ref-type="fig" rid="F16">, 16</xref><xref ref-type="fig" rid="F17">, 17</xref><xref ref-type="fig" rid="F18">, 18</xref><xref ref-type="fig" rid="F19">, 19</xref><xref ref-type="fig" rid="F20">, 20</xref><xref ref-type="fig" rid="F21">, 21</xref><xref ref-type="fig" rid="F22">, 22</xref><xref ref-type="fig" rid="F23">, 23</xref><xref ref-type="fig" rid="F24">, 24</xref><xref ref-type="fig" rid="F25">, 25</xref><xref ref-type="fig" rid="F26">, 26</xref><xref ref-type="fig" rid="F27">, 27</xref><xref ref-type="fig" rid="F28">, 28</xref><xref ref-type="fig" rid="F29">, 29</xref></tp:nomenclature><tp:treatment-sec sec-type="type species" id="SECID0EKOAG"><title>Type species.</title><p><italic><tp:taxon-name><tp:taxon-name-part taxon-name-part-type="genus" reg="Branchiobaetis">Branchiobaetis</tp:taxon-name-part><tp:taxon-name-part taxon-name-part-type="species" reg="javanicus">javanicus</tp:taxon-name-part></tp:taxon-name></italic> (Ulmer, 1913), comb. nov., by present designation.</p></tp:treatment-sec><tp:treatment-sec sec-type="Species included in Branchiobaetis gen. nov" id="SECID0E2OAG"><title>Species included in <italic><tp:taxon-name><tp:taxon-name-part taxon-name-part-type="genus" reg="Branchiobaetis">Branchiobaetis</tp:taxon-name-part></tp:taxon-name></italic> gen. nov.</title><p>New combinations</p><p>1. <italic><tp:taxon-name><tp:taxon-name-part taxon-name-part-type="genus" reg="Branchiobaetis">Branchiobaetis</tp:taxon-name-part><tp:taxon-name-part taxon-name-part-type="species" reg="javanicus">javanicus</tp:taxon-name-part></tp:taxon-name></italic> (Ulmer, 1913), comb. nov.</p><p>2. <italic><tp:taxon-name><tp:taxon-name-part taxon-name-part-type="genus" reg="Branchiobaetis">Branchiobaetis</tp:taxon-name-part><tp:taxon-name-part taxon-name-part-type="species" reg="sabahensis">sabahensis</tp:taxon-name-part></tp:taxon-name></italic> (Müller-Liebenau, 1984), comb. nov.</p><p>New species from Sumatra</p><p>3. <italic><tp:taxon-name><tp:taxon-name-part taxon-name-part-type="genus" reg="Branchiobaetis">Branchiobaetis</tp:taxon-name-part><tp:taxon-name-part taxon-name-part-type="species" reg="aduncus">aduncus</tp:taxon-name-part></tp:taxon-name></italic> sp. nov.</p><p>4. <italic><tp:taxon-name><tp:taxon-name-part taxon-name-part-type="genus" reg="Branchiobaetis">Branchiobaetis</tp:taxon-name-part><tp:taxon-name-part taxon-name-part-type="species" reg="hamatus">hamatus</tp:taxon-name-part></tp:taxon-name></italic> sp. nov.</p><p>5. <italic><tp:taxon-name><tp:taxon-name-part taxon-name-part-type="genus" reg="Branchiobaetis">Branchiobaetis</tp:taxon-name-part><tp:taxon-name-part taxon-name-part-type="species" reg="joachimi">joachimi</tp:taxon-name-part></tp:taxon-name></italic> sp. nov.</p><p>6. <italic><tp:taxon-name><tp:taxon-name-part taxon-name-part-type="genus" reg="Branchiobaetis">Branchiobaetis</tp:taxon-name-part><tp:taxon-name-part taxon-name-part-type="species" reg="minangkabau">minangkabau</tp:taxon-name-part></tp:taxon-name></italic> sp. nov.</p><p>New species from the Philippines</p><p>7. <italic><tp:taxon-name><tp:taxon-name-part taxon-name-part-type="genus" reg="Branchiobaetis">Branchiobaetis</tp:taxon-name-part><tp:taxon-name-part taxon-name-part-type="species" reg="jhoanae">jhoanae</tp:taxon-name-part></tp:taxon-name></italic> sp. nov.</p></tp:treatment-sec><tp:treatment-sec sec-type="diagnosis" id="SECID0EFSAG"><title>Diagnosis.</title><p><bold>Larva.</bold> This new genus is distinguished by a combination of the following characters: A) body elongate and slender (Figs <xref ref-type="fig" rid="F24">24a</xref>, <xref ref-type="fig" rid="F25">25b</xref>); B) antennal scape distally with short, stout setae (Fig. <xref ref-type="fig" rid="F15">15i</xref>); flagellum with basal segments parallel sided and thereafter inclined, giving the impression of a spiral arrangement (Fig. <xref ref-type="fig" rid="F5">5a</xref>); C) labrum subrectangular, dorsally with a pair of long, simple submedian setae and a submarginal arc of long, simple setae (Fig. <xref ref-type="fig" rid="F14">14a</xref>); D) right mandible with blade-like incisor, prostheca stick-like with distolateral dentation (Fig. <xref ref-type="fig" rid="F6">6b</xref>); E) left mandible with blade-like incisor, prostheca robust, distally with denticles and comb-shape structure (Fig. <xref ref-type="fig" rid="F6">6a</xref>); F) maxillary palp 2-segmented, apex of segment II pointed; with accessory gill outside laterally between stipes and cardo (Figs <xref ref-type="fig" rid="F1">1a</xref>, <xref ref-type="fig" rid="F18">18h–j</xref>); G) labium with glossae basally broad, narrowing towards apex, shorter than paraglossae; paraglossae laterally slightly undulated, distally truncate and slightly bent inwards; labial palp with small to medium protuberance at segment II (Fig. <xref ref-type="fig" rid="F14">14j</xref>); H) femora with stout setae both on anterior and posterior side, dorsal margin with row of medium to long, spine-like setae and straight row of medium, fine setae (Figs <xref ref-type="fig" rid="F3">3a, b</xref>, <xref ref-type="fig" rid="F15">15a, d</xref>); claw robust, pointed, with one row of denticles and usually a long, subapical seta (Figs <xref ref-type="fig" rid="F7">7k</xref>, <xref ref-type="fig" rid="F15">15e</xref>); femoral patch reduced on fore and middle legs, well developed on hind legs (Fig. <xref ref-type="fig" rid="F7">7d–i</xref>); I) finger-like accessory gill ventrally between coxa and prosternum (Fig. <xref ref-type="fig" rid="F1">1b</xref>); J) hind protoptera present, well developed; K) paraproct with spines at posterior margin (Fig. <xref ref-type="fig" rid="F15">15h</xref>); L) seven pairs of tergalii (abdominal gills) on segments I–VII, anal margin with alternate short and long, fine setae (Fig. <xref ref-type="fig" rid="F15">15g</xref>); M) subimaginal gonostyli developing under cuticle of last instar larvae folded in the following way: segment II sharply bent towards middle, last segment sharply bent laterally (Figs <xref ref-type="fig" rid="F4">4a–d</xref>, <xref ref-type="fig" rid="F10">10a, b</xref>).</p><p><bold>Imago.</bold> Forewing with double intercalary veins longer than the distance between corresponding longitudinal vein; pterostigma with numerous cross veins (Fig. <xref ref-type="fig" rid="F9">9a, c</xref>). Hind wing with three longitudinal veins and well developed triangular costal projection (Fig. <xref ref-type="fig" rid="F9">9d, e</xref>). Imaginal gonostyli: segment I of gonostylus with projected blunt angle proximad of its middle; segment III short and triangular (Fig. <xref ref-type="fig" rid="F10">10d, e</xref>). Sterno-styligeral muscle present and thin (Fig. <xref ref-type="fig" rid="F10">10f</xref>).</p><p>The imago is known for a single species (<italic><tp:taxon-name><tp:taxon-name-part taxon-name-part-type="genus" reg="Branchiobaetis">B.</tp:taxon-name-part><tp:taxon-name-part taxon-name-part-type="species" reg="javanicus">javanicus</tp:taxon-name-part></tp:taxon-name></italic> comb. nov.). Therefore, it is unclear, which of its characters are species-specific and which can be considered as diagnostic for the new genus. The structure of hind wing and the presence of a thin sterno-styligeral muscle are also revealed for <italic><tp:taxon-name><tp:taxon-name-part taxon-name-part-type="genus" reg="Branchiobaetis">B.</tp:taxon-name-part><tp:taxon-name-part taxon-name-part-type="species" reg="sabahensis">sabahensis</tp:taxon-name-part></tp:taxon-name></italic> comb. nov., based on details developing in last instar larvae.</p></tp:treatment-sec><tp:treatment-sec sec-type="etymology" id="SECID0EJWAG"><title>Etymology.</title><p><italic><tp:taxon-name><tp:taxon-name-part taxon-name-part-type="genus" reg="Branchiobaetis">Branchiobaetis</tp:taxon-name-part></tp:taxon-name></italic> is a combination of <italic><tp:taxon-name><tp:taxon-name-part taxon-name-part-type="genus" reg="Branchio">Branchio</tp:taxon-name-part></tp:taxon-name></italic>-, in reference to the Latin word for gills and the accessory gills of the larvae, and <italic>baetis</italic>, to highlight the similarities with the genus <italic><tp:taxon-name><tp:taxon-name-part taxon-name-part-type="genus" reg="Baetis">Baetis</tp:taxon-name-part></tp:taxon-name></italic>. The gender is masculine.</p></tp:treatment-sec><tp:treatment-sec sec-type="description" id="SECID0EGXAG"><title>Description.</title><p>
            <bold>Larva.</bold>
          </p><p><bold>Head. <italic>Antenna</italic></bold>. Bases of antennae not close to each other, without carina between them. Scape at least distally (and often outside laterally) with short, stout, apically rounded setae (Fig. <xref ref-type="fig" rid="F15">15i</xref>); flagellum with basal segments parallel sided and thereafter inclined, giving the impression of a spiral arrangement (Fig. <xref ref-type="fig" rid="F5">5a</xref>).</p><p><bold><italic>Labrum</italic></bold> (Fig. <xref ref-type="fig" rid="F14">14a</xref>). Subrectangular, wider than long. Distal margin with medial emargination and a small process. Dorsally with a pair of long, simple, submedian setae and on each side a submarginal arc of long, stout, simple setae; surface scattered with medium, simple setae. Ventrally with lateral row of medium, simple setae, anterolaterally with long, feathered setae on margin and medially with long, bifid, pectinate setae on margin, several small, stout setae near anterolateral and sometimes also lateral margin.</p><p><bold><italic>Right mandible</italic></bold> (Figs <xref ref-type="fig" rid="F6">6b</xref>, <xref ref-type="fig" rid="F14">14b–d</xref>, <xref ref-type="fig" rid="F22">22b</xref>). Incisor and kinetodontium almost fused, incisor with denticles, outer denticle blade-like, kinetodontium with denticles; inner margin of innermost denticle of kinetodontium with row of thin setae; prostheca stick-like, distolaterally denticulate; apex of mola with tuft of feathered setae. Basal half with fine, simple setae scattered over dorsal surface.</p><p><bold><italic>Left mandible</italic></bold> (Figs <xref ref-type="fig" rid="F6">6a</xref>, <xref ref-type="fig" rid="F18">18e, f</xref>). Incisor and kinetodontium fused, incisor with denticles, outer denticle blade-like, kinetodontium with denticles; prostheca robust, distally denticulate and with comb-shape structure; apex of mola without tuft of setae. Basal half with fine, simple setae scattered over dorsal surface.</p><p>Incisors of both mandibles are quickly worn after the larva started feeding and become much shorter than in fresh, unused mandibles. The real shape of unused mandibles can be seen during development inside the actual mandible (Figs <xref ref-type="fig" rid="F6">6a, b</xref>, <xref ref-type="fig" rid="F20">20b, d</xref>).</p><p><bold><italic>Maxilla</italic></bold> (Figs <xref ref-type="fig" rid="F1">1a</xref>, <xref ref-type="fig" rid="F18">18h–j</xref>). Apically with three stout canines and three denti-setae; distal denti-seta tooth-like, other denti-setae slender, bifid, and pectinate; maxillary palp with two segments, apex strongly pointed. Small accessory gill located on outer side of the articulation between stipes and cardo.</p><p><bold><italic>Hypopharynx</italic></bold> (Fig. <xref ref-type="fig" rid="F14">14h</xref>). Apex with compact tuft of long, dense setae-like processes.</p><p><bold><italic>Labium</italic></bold> (Fig. <xref ref-type="fig" rid="F14">14j</xref>). Glossae basally broad, narrowing towards apex, shorter than paraglossae; inner margin with row of spine-like setae, increasing in length distally; apex with several short to long, robust setae; outer margin with row of spine-like setae; ventral surface with fine, simple scattered setae. Paraglossae laterally slightly undulated, distally truncated, and slightly bent inwards; apex with three rows of long, robust, distally pectinate setae; ventrally usually with several short, simple setae in distomedial area and one short, simple seta in proxolateral area; dorsally with few long, spine-like setae near inner margin. Labial palp with three segments, segment II with small to medium protuberance.</p><p><bold>Thorax. <italic>Hind protoptera</italic></bold> present, well developed.</p><p><bold><italic>Foreleg</italic></bold> (Figs <xref ref-type="fig" rid="F1">1b</xref>, <xref ref-type="fig" rid="F2">2a–c</xref>, <xref ref-type="fig" rid="F3">3a, b</xref>, <xref ref-type="fig" rid="F7">7a, d, g, k</xref>, <xref ref-type="fig" rid="F13">13a</xref>, <xref ref-type="fig" rid="F15">15a, d, e</xref>). <bold><italic>Femur</italic></bold> with row of medium to long, spine-like setae and additionally straight row of fine setae on dorsal margin; on apex short, stout setae on anterior and posterior side; femoral patch present, reduced and sometimes indistinct. Accessory gill on inner side of coxal articulation (between coxa and prosternum); bubble-like membranous swelling between coxa and trochanter and between coxa and pleurite (Figs <xref ref-type="fig" rid="F1">1b</xref>, <xref ref-type="fig" rid="F2">2a–c</xref>). <bold><italic>Tibia</italic></bold> with long patella-tibial suture in ¾ area; dorsal margin with row of short, stout setae and row of fine setae. <bold><italic>Tarsus</italic></bold> dorsally with row of short, stout setae, ventrally with row of curved, spine-like setae increasing in length distally. <bold><italic>Claw</italic></bold> robust, pointed, with one row of denticles; usually with one long, subapical seta (posterior seta sensu <xref ref-type="bibr" rid="B35">Kluge and Novikova 2014</xref>).</p><p><bold><italic>Middle and hind leg</italic></bold> (Figs <xref ref-type="fig" rid="F2">2a</xref>, <xref ref-type="fig" rid="F7">7b, c, e, f, h, i</xref>). As foreleg; femoral patch on middle leg also reduced, but well developed on hind leg; hind femur without apical setae on posterior side. Bubble-like membranous swelling on middle leg between coxa and trochanter and reduced between coxa and pleurite, on hind leg only between coxa and trochanter.</p><fig id="F2" position="float" orientation="portrait"><object-id xmlns:xlink="http://www.w3.org/1999/xlink" content-type="doi" xlink:type="simple">10.3897/zookeys.1135.93800.figure2</object-id><object-id xmlns:xlink="http://www.w3.org/1999/xlink" content-type="arpha" xlink:type="simple">1D2937DC-3904-5174-82A6-33604451EB39</object-id><label>Figure 2.</label><caption><p><italic><tp:taxon-name><tp:taxon-name-part taxon-name-part-type="genus" reg="Branchiobaetis">Branchiobaetis</tp:taxon-name-part><tp:taxon-name-part taxon-name-part-type="species" reg="javanicus">javanicus</tp:taxon-name-part></tp:taxon-name></italic> comb. nov., larva <bold>a</bold> thorax, lateral view. <italic><tp:taxon-name><tp:taxon-name-part taxon-name-part-type="genus" reg="Branchiobaetis">Branchiobaetis</tp:taxon-name-part><tp:taxon-name-part taxon-name-part-type="species" reg="joachimi">joachimi</tp:taxon-name-part></tp:taxon-name></italic> sp. nov., larva <bold>b, c</bold> foreleg. Abbreviations: cx, coxa; ff, forefemur; hf, hind femur; mf, middle femur; pl, pleurite; pr, pronotum; tr, trochanter.</p></caption><graphic xmlns:xlink="http://www.w3.org/1999/xlink" xlink:href="zookeys-1135-001_article-93800__-g002.jpg" position="float" orientation="portrait" xlink:type="simple" id="oo_780332.jpg"><uri content-type="original_file" xlink:type="simple">https://binary.pensoft.net/fig/780332</uri></graphic></fig><p><bold>Abdomen. <italic>Tergalii</italic></bold> (Figs <xref ref-type="fig" rid="F15">15g</xref>, <xref ref-type="fig" rid="F26">26a–e</xref>). Present on abdominal segments I–VII, dorsolaterally oriented; costal margin with minute denticles and short, fine setae; anal margin with minute denticles and alternating both short and long, fine setae.</p><p><bold><italic>Paraproct</italic></bold> (Fig. <xref ref-type="fig" rid="F15">15h</xref>). Posterior margin with stout spines; most species with short, stout, apically rounded setae near posterior margin. Cercotractor with numerous, small, marginal spines.</p><fig id="F3" position="float" orientation="portrait"><object-id xmlns:xlink="http://www.w3.org/1999/xlink" content-type="doi" xlink:type="simple">10.3897/zookeys.1135.93800.figure3</object-id><object-id xmlns:xlink="http://www.w3.org/1999/xlink" content-type="arpha" xlink:type="simple">06C972AD-F330-50CE-9C2C-0CF46651F091</object-id><label>Figure 3.</label><caption><p><italic><tp:taxon-name><tp:taxon-name-part taxon-name-part-type="genus" reg="Branchiobaetis">Branchiobaetis</tp:taxon-name-part><tp:taxon-name-part taxon-name-part-type="species" reg="javanicus">javanicus</tp:taxon-name-part></tp:taxon-name></italic> comb. nov., larva <bold>a</bold> dorsal margin of foreleg. <italic><tp:taxon-name><tp:taxon-name-part taxon-name-part-type="genus" reg="Branchiobaetis">Branchiobaetis</tp:taxon-name-part><tp:taxon-name-part taxon-name-part-type="species" reg="joachimi">joachimi</tp:taxon-name-part></tp:taxon-name></italic> sp. nov., larva <bold>b</bold> dorsal margin of foreleg.</p></caption><graphic xmlns:xlink="http://www.w3.org/1999/xlink" xlink:href="zookeys-1135-001_article-93800__-g003.jpg" position="float" orientation="portrait" xlink:type="simple" id="oo_780333.jpg"><uri content-type="original_file" xlink:type="simple">https://binary.pensoft.net/fig/780333</uri></graphic></fig><p><bold><italic>Caudalii</italic></bold> (Fig. <xref ref-type="fig" rid="F5">5e</xref>). Inner lateral margin of cerci and paracercus bilaterally with primary swimming setae.</p><p><bold><italic>Larval protogonostyli</italic></bold> (Fig. <xref ref-type="fig" rid="F10">10a</xref>) slightly projected; subimaginal gonostyli developing under cuticle of last instar larvae folded in the following way: segment II sharply bent towards middle, last segment sharply bent laterally (Figs <xref ref-type="fig" rid="F4">4a–d</xref>, <xref ref-type="fig" rid="F10">10a, b</xref>).</p><p><bold>Imago.</bold> Forewing with double intercalary veins longer than distance between corresponding longitudinal vein; pterostigma with numerous cross veins (Fig. <xref ref-type="fig" rid="F9">9a, c</xref>). Hind wing with three longitudinal veins and well developed triangular costal projection (Fig. <xref ref-type="fig" rid="F9">9e</xref>). Imaginal gonostyli: segment I of gonostylus with projected blunt angle proximad of its middle; segment III short and triangular (Fig. <xref ref-type="fig" rid="F10">10d, e</xref>). Sterno-styligeral muscle clearly developed, but thin (Fig. <xref ref-type="fig" rid="F10">10f</xref>).</p><p>The imago is known from a single species (<italic><tp:taxon-name><tp:taxon-name-part taxon-name-part-type="genus" reg="Branchiobaetis">B.</tp:taxon-name-part><tp:taxon-name-part taxon-name-part-type="species" reg="javanicus">javanicus</tp:taxon-name-part></tp:taxon-name></italic> comb. nov.). Therefore, it is unclear, which of its characters are species-specific and which are generic (e.g., shape of turbinate eyes). <xref ref-type="bibr" rid="B57">Ulmer (1913</xref>, <xref ref-type="bibr" rid="B58">1924</xref>) and <xref ref-type="bibr" rid="B40">Müller-Liebenau (1981)</xref> described imago and subimago and a complementary description is given below under <italic><tp:taxon-name><tp:taxon-name-part taxon-name-part-type="genus" reg="Branchiobaetis">B.</tp:taxon-name-part><tp:taxon-name-part taxon-name-part-type="species" reg="javanicus">javanicus</tp:taxon-name-part></tp:taxon-name></italic> comb. nov.</p></tp:treatment-sec><tp:treatment-sec sec-type="distribution" id="SECID0EVDBG"><title>Distribution</title><p><bold>(Figs <xref ref-type="fig" rid="F27">27</xref>–<xref ref-type="fig" rid="F29">29</xref>).</bold> Indonesia (Sunda Islands, Kalimantan), Malaysia (Sabah), Philippines.</p></tp:treatment-sec><tp:treatment-sec><!--Section generated to contain objects referenced in tp:taxon-treatment.--><fig id="F1" position="float" orientation="portrait"><object-id xmlns:xlink="http://www.w3.org/1999/xlink" content-type="doi" xlink:type="simple">10.3897/zookeys.1135.93800.figure1</object-id><object-id xmlns:xlink="http://www.w3.org/1999/xlink" content-type="arpha" xlink:type="simple">E1C2367E-BDF5-5345-BF24-32DE078D8B84</object-id><label>Figure 1.</label><caption><p><italic><tp:taxon-name><tp:taxon-name-part taxon-name-part-type="genus" reg="Branchiobaetis">Branchiobaetis</tp:taxon-name-part><tp:taxon-name-part taxon-name-part-type="species" reg="javanicus">javanicus</tp:taxon-name-part></tp:taxon-name></italic> comb. nov., larva <bold>a</bold> maxillae and labium, dorsal view <bold>b</bold> prosternum and bases of forelegs, front view.</p></caption><graphic xmlns:xlink="http://www.w3.org/1999/xlink" xlink:href="zookeys-1135-001_article-93800__-g001.jpg" position="float" orientation="portrait" xlink:type="simple" id="oo_780331.jpg"><uri content-type="original_file" xlink:type="simple">https://binary.pensoft.net/fig/780331</uri></graphic></fig><fig id="F4" position="float" orientation="portrait"><object-id xmlns:xlink="http://www.w3.org/1999/xlink" content-type="doi" xlink:type="simple">10.3897/zookeys.1135.93800.figure4</object-id><object-id xmlns:xlink="http://www.w3.org/1999/xlink" content-type="arpha" xlink:type="simple">38D31832-9875-597D-A685-754409C50107</object-id><label>Figure 4.</label><caption><p><italic><tp:taxon-name><tp:taxon-name-part taxon-name-part-type="genus" reg="Branchiobaetis">Branchiobaetis</tp:taxon-name-part></tp:taxon-name></italic> gen. nov., subimaginal gonostyli developing under cuticle of male last instar larva <bold>a</bold><italic><tp:taxon-name><tp:taxon-name-part taxon-name-part-type="genus" reg="Branchiobaetis">B.</tp:taxon-name-part><tp:taxon-name-part taxon-name-part-type="species" reg="javanicus">javanicus</tp:taxon-name-part></tp:taxon-name></italic> comb. nov. <bold>b</bold><italic><tp:taxon-name><tp:taxon-name-part taxon-name-part-type="genus" reg="Branchiobaetis">B.</tp:taxon-name-part><tp:taxon-name-part taxon-name-part-type="species" reg="sabahensis">sabahensis</tp:taxon-name-part></tp:taxon-name></italic> comb. nov. (not yet fully developed) <bold>c</bold><italic><tp:taxon-name><tp:taxon-name-part taxon-name-part-type="genus" reg="Branchiobaetis">B.</tp:taxon-name-part><tp:taxon-name-part taxon-name-part-type="species" reg="aduncus">aduncus</tp:taxon-name-part></tp:taxon-name></italic> sp. nov. <bold>d</bold><italic><tp:taxon-name><tp:taxon-name-part taxon-name-part-type="genus" reg="Branchiobaetis">B.</tp:taxon-name-part><tp:taxon-name-part taxon-name-part-type="species" reg="joachimi">joachimi</tp:taxon-name-part></tp:taxon-name></italic> sp. nov.</p></caption><graphic xmlns:xlink="http://www.w3.org/1999/xlink" xlink:href="zookeys-1135-001_article-93800__-g004.jpg" position="float" orientation="portrait" xlink:type="simple" id="oo_780334.jpg"><uri content-type="original_file" xlink:type="simple">https://binary.pensoft.net/fig/780334</uri></graphic></fig><fig id="F5" position="float" orientation="portrait"><object-id xmlns:xlink="http://www.w3.org/1999/xlink" content-type="doi" xlink:type="simple">10.3897/zookeys.1135.93800.figure5</object-id><object-id xmlns:xlink="http://www.w3.org/1999/xlink" content-type="arpha" xlink:type="simple">1361D413-665B-5F7D-B120-099703F349BA</object-id><label>Figure 5.</label><caption><p><italic><tp:taxon-name><tp:taxon-name-part taxon-name-part-type="genus" reg="Branchiobaetis">Branchiobaetis</tp:taxon-name-part><tp:taxon-name-part taxon-name-part-type="species" reg="javanicus">javanicus</tp:taxon-name-part></tp:taxon-name></italic> comb. nov., exuviae of last instar male larva <bold>a</bold> portion of antenna <bold>b</bold> head <bold>c</bold> enlarged right eye and precursor of turbinate eye <bold>d</bold> left half of pronotum and mesonotum <bold>e</bold> abdomen.</p></caption><graphic xmlns:xlink="http://www.w3.org/1999/xlink" xlink:href="zookeys-1135-001_article-93800__-g005.jpg" position="float" orientation="portrait" xlink:type="simple" id="oo_780335.jpg"><uri content-type="original_file" xlink:type="simple">https://binary.pensoft.net/fig/780335</uri></graphic></fig><fig id="F6" position="float" orientation="portrait"><object-id xmlns:xlink="http://www.w3.org/1999/xlink" content-type="doi" xlink:type="simple">10.3897/zookeys.1135.93800.figure6</object-id><object-id xmlns:xlink="http://www.w3.org/1999/xlink" content-type="arpha" xlink:type="simple">DB2427B2-6881-5C80-8430-50E6A707A7F1</object-id><label>Figure 6.</label><caption><p><italic><tp:taxon-name><tp:taxon-name-part taxon-name-part-type="genus" reg="Branchiobaetis">Branchiobaetis</tp:taxon-name-part><tp:taxon-name-part taxon-name-part-type="species" reg="javanicus">javanicus</tp:taxon-name-part></tp:taxon-name></italic> comb. nov., larva <bold>a, b</bold> apices of left and right mandibles with mandibles of next instar developing inside them.</p></caption><graphic xmlns:xlink="http://www.w3.org/1999/xlink" xlink:href="zookeys-1135-001_article-93800__-g006.jpg" position="float" orientation="portrait" xlink:type="simple" id="oo_780336.jpg"><uri content-type="original_file" xlink:type="simple">https://binary.pensoft.net/fig/780336</uri></graphic></fig><fig id="F7" position="float" orientation="portrait"><object-id xmlns:xlink="http://www.w3.org/1999/xlink" content-type="doi" xlink:type="simple">10.3897/zookeys.1135.93800.figure7</object-id><object-id xmlns:xlink="http://www.w3.org/1999/xlink" content-type="arpha" xlink:type="simple">1095D1E9-707F-517A-A4CC-5200E9BD67DE</object-id><label>Figure 7.</label><caption><p><italic><tp:taxon-name><tp:taxon-name-part taxon-name-part-type="genus" reg="Branchiobaetis">Branchiobaetis</tp:taxon-name-part><tp:taxon-name-part taxon-name-part-type="species" reg="javanicus">javanicus</tp:taxon-name-part></tp:taxon-name></italic> comb. nov., larva <bold>a–c</bold> fore, middle, and hind legs <bold>d–f</bold> femoral patch of fore, middle and hind legs <bold>g–i</bold> femoral patch of fore, middle and hind legs <bold>j</bold> abdominal tergum <bold>k</bold> claw.</p></caption><graphic xmlns:xlink="http://www.w3.org/1999/xlink" xlink:href="zookeys-1135-001_article-93800__-g007.jpg" position="float" orientation="portrait" xlink:type="simple" id="oo_780337.jpg"><uri content-type="original_file" xlink:type="simple">https://binary.pensoft.net/fig/780337</uri></graphic></fig><fig id="F8" position="float" orientation="portrait"><object-id xmlns:xlink="http://www.w3.org/1999/xlink" content-type="doi" xlink:type="simple">10.3897/zookeys.1135.93800.figure8</object-id><object-id xmlns:xlink="http://www.w3.org/1999/xlink" content-type="arpha" xlink:type="simple">5CB566A9-ACF7-56D7-8329-1B29565961BD</object-id><label>Figure 8.</label><caption><p><italic><tp:taxon-name><tp:taxon-name-part taxon-name-part-type="genus" reg="Branchiobaetis">Branchiobaetis</tp:taxon-name-part><tp:taxon-name-part taxon-name-part-type="species" reg="javanicus">javanicus</tp:taxon-name-part></tp:taxon-name></italic> comb. nov., subimagines <bold>a–g</bold> female subimaginal exuviae <bold>a</bold> foreleg, anterior view <bold>b</bold> fore femur, posterior view <bold>c, d</bold> base of fore tibia, anterior and posterior view <bold>e</bold> middle tibia <bold>f</bold> left mesopleuron with prealar and postsubalar sclerites <bold>g</bold> right part of mesonotum <bold>h</bold> middle tarsus of male subimago. Arrows show apex of patella-tibial suture.</p></caption><graphic xmlns:xlink="http://www.w3.org/1999/xlink" xlink:href="zookeys-1135-001_article-93800__-g008.jpg" position="float" orientation="portrait" xlink:type="simple" id="oo_780338.jpg"><uri content-type="original_file" xlink:type="simple">https://binary.pensoft.net/fig/780338</uri></graphic></fig><fig id="F9" position="float" orientation="portrait"><object-id xmlns:xlink="http://www.w3.org/1999/xlink" content-type="doi" xlink:type="simple">10.3897/zookeys.1135.93800.figure9</object-id><object-id xmlns:xlink="http://www.w3.org/1999/xlink" content-type="arpha" xlink:type="simple">A287FD28-EAA4-5F62-936E-1BF7205A0CFA</object-id><label>Figure 9.</label><caption><p><italic><tp:taxon-name><tp:taxon-name-part taxon-name-part-type="genus" reg="Branchiobaetis">Branchiobaetis</tp:taxon-name-part><tp:taxon-name-part taxon-name-part-type="species" reg="javanicus">javanicus</tp:taxon-name-part></tp:taxon-name></italic> comb. nov. <bold>a</bold> fore wing of male imago <bold>b</bold> head of male imago <bold>c, d</bold> fore and hind wing of female imago <bold>e</bold> hind wing enlarged <bold>f</bold> head and thorax of female imago <bold>g</bold> middle leg <bold>h, i</bold> male subimaginal abdomen extracted from larva <bold>j</bold> abdomen of male imago <bold>k</bold> abdomen of female imago.</p></caption><graphic xmlns:xlink="http://www.w3.org/1999/xlink" xlink:href="zookeys-1135-001_article-93800__-g009.jpg" position="float" orientation="portrait" xlink:type="simple" id="oo_780339.jpg"><uri content-type="original_file" xlink:type="simple">https://binary.pensoft.net/fig/780339</uri></graphic></fig><fig id="F10" position="float" orientation="portrait"><object-id xmlns:xlink="http://www.w3.org/1999/xlink" content-type="doi" xlink:type="simple">10.3897/zookeys.1135.93800.figure10</object-id><object-id xmlns:xlink="http://www.w3.org/1999/xlink" content-type="arpha" xlink:type="simple">F6FCF273-AA86-5D1D-A747-92ABF512840B</object-id><label>Figure 10.</label><caption><p><italic><tp:taxon-name><tp:taxon-name-part taxon-name-part-type="genus" reg="Branchiobaetis">Branchiobaetis</tp:taxon-name-part><tp:taxon-name-part taxon-name-part-type="species" reg="javanicus">javanicus</tp:taxon-name-part></tp:taxon-name></italic> comb. nov., male genitalia <bold>a</bold> subimaginal gonostyli crumpled under larval cuticle at earlier stage of development <bold>b</bold> subimaginal gonostyli extracted from larva starting to molt to subimago <bold>c</bold> genitalia of subimago, ventral view <bold>d</bold> genitalia of imago, ventral view <bold>e</bold> the same, apex of gonostylus <bold>f</bold> genitalia of imago, dorsal view. Abbreviations: gs1–gs3, segments of gonostyli; gv, gonovectis; m.gs, gonostylar muscle; m.sg, styligeral muscle; pgs, larval protogonostylus; usg, unistyliger.</p></caption><graphic xmlns:xlink="http://www.w3.org/1999/xlink" xlink:href="zookeys-1135-001_article-93800__-g010.jpg" position="float" orientation="portrait" xlink:type="simple" id="oo_780340.jpg"><uri content-type="original_file" xlink:type="simple">https://binary.pensoft.net/fig/780340</uri></graphic></fig><fig id="F11" position="float" orientation="portrait"><object-id xmlns:xlink="http://www.w3.org/1999/xlink" content-type="doi" xlink:type="simple">10.3897/zookeys.1135.93800.figure11</object-id><object-id xmlns:xlink="http://www.w3.org/1999/xlink" content-type="arpha" xlink:type="simple">0BE715A1-4D32-5972-AA9E-D56B75CE770D</object-id><label>Figure 11.</label><caption><p><italic><tp:taxon-name><tp:taxon-name-part taxon-name-part-type="genus" reg="Branchiobaetis">Branchiobaetis</tp:taxon-name-part><tp:taxon-name-part taxon-name-part-type="species" reg="javanicus">javanicus</tp:taxon-name-part></tp:taxon-name></italic> comb. nov., eggs.</p></caption><graphic xmlns:xlink="http://www.w3.org/1999/xlink" xlink:href="zookeys-1135-001_article-93800__-g011.jpg" position="float" orientation="portrait" xlink:type="simple" id="oo_780341.jpg"><uri content-type="original_file" xlink:type="simple">https://binary.pensoft.net/fig/780341</uri></graphic></fig><fig id="F12" position="float" orientation="portrait"><object-id xmlns:xlink="http://www.w3.org/1999/xlink" content-type="doi" xlink:type="simple">10.3897/zookeys.1135.93800.figure12</object-id><object-id xmlns:xlink="http://www.w3.org/1999/xlink" content-type="arpha" xlink:type="simple">FC7E3783-7594-5246-A203-09FB7DD8F6C2</object-id><label>Figure 12.</label><caption><p><italic><tp:taxon-name><tp:taxon-name-part taxon-name-part-type="genus" reg="Branchiobaetis">Branchiobaetis</tp:taxon-name-part><tp:taxon-name-part taxon-name-part-type="species" reg="sabahensis">sabahensis</tp:taxon-name-part></tp:taxon-name></italic> comb. nov., larva <bold>a</bold> head of male larva <bold>b</bold> labrum <bold>c</bold> prosternum and bases of forelegs, front view <bold>d</bold> labium.</p></caption><graphic xmlns:xlink="http://www.w3.org/1999/xlink" xlink:href="zookeys-1135-001_article-93800__-g012.jpg" position="float" orientation="portrait" xlink:type="simple" id="oo_780342.jpg"><uri content-type="original_file" xlink:type="simple">https://binary.pensoft.net/fig/780342</uri></graphic></fig><fig id="F13" position="float" orientation="portrait"><object-id xmlns:xlink="http://www.w3.org/1999/xlink" content-type="doi" xlink:type="simple">10.3897/zookeys.1135.93800.figure13</object-id><object-id xmlns:xlink="http://www.w3.org/1999/xlink" content-type="arpha" xlink:type="simple">BCBCB375-7DA0-5CC4-B956-CC8A0E67EE2F</object-id><label>Figure 13.</label><caption><p><italic><tp:taxon-name><tp:taxon-name-part taxon-name-part-type="genus" reg="Branchiobaetis">Branchiobaetis</tp:taxon-name-part><tp:taxon-name-part taxon-name-part-type="species" reg="sabahensis">sabahensis</tp:taxon-name-part></tp:taxon-name></italic> comb. nov., larva <bold>a</bold> apex of hind femur <bold>b</bold> paraproct <bold>c</bold> abdominal tergum IX <bold>d</bold> abdominal sternum VIII <bold>e</bold> tergalius.</p></caption><graphic xmlns:xlink="http://www.w3.org/1999/xlink" xlink:href="zookeys-1135-001_article-93800__-g013.jpg" position="float" orientation="portrait" xlink:type="simple" id="oo_780343.jpg"><uri content-type="original_file" xlink:type="simple">https://binary.pensoft.net/fig/780343</uri></graphic></fig><fig id="F14" position="float" orientation="portrait"><object-id xmlns:xlink="http://www.w3.org/1999/xlink" content-type="doi" xlink:type="simple">10.3897/zookeys.1135.93800.figure14</object-id><object-id xmlns:xlink="http://www.w3.org/1999/xlink" content-type="arpha" xlink:type="simple">5EC6691E-6747-54AC-8D91-C09ADF440EFD</object-id><label>Figure 14.</label><caption><p><italic><tp:taxon-name><tp:taxon-name-part taxon-name-part-type="genus" reg="Branchiobaetis">Branchiobaetis</tp:taxon-name-part><tp:taxon-name-part taxon-name-part-type="species" reg="aduncus">aduncus</tp:taxon-name-part></tp:taxon-name></italic> sp. nov., larva <bold>a</bold> labrum (left: ventral view, right: dorsal view) <bold>b</bold> right mandible <bold>c</bold> right prostheca <bold>d</bold> apex of right mandible <bold>e</bold> left mandible <bold>f</bold> left prostheca <bold>g</bold> apex of left mandible <bold>h</bold> hypopharynx and superlinguae <bold>i</bold> maxilla <bold>j</bold> labium (left: ventral view, right: dorsal view) <bold>k</bold> apex of paraglossa.</p></caption><graphic xmlns:xlink="http://www.w3.org/1999/xlink" xlink:href="zookeys-1135-001_article-93800__-g014.jpg" position="float" orientation="portrait" xlink:type="simple" id="oo_780344.jpg"><uri content-type="original_file" xlink:type="simple">https://binary.pensoft.net/fig/780344</uri></graphic></fig><fig id="F15" position="float" orientation="portrait"><object-id xmlns:xlink="http://www.w3.org/1999/xlink" content-type="doi" xlink:type="simple">10.3897/zookeys.1135.93800.figure15</object-id><object-id xmlns:xlink="http://www.w3.org/1999/xlink" content-type="arpha" xlink:type="simple">40E1F3B2-3D4F-59B8-B224-8E7F5F401A0E</object-id><label>Figure 15.</label><caption><p><italic><tp:taxon-name><tp:taxon-name-part taxon-name-part-type="genus" reg="Branchiobaetis">Branchiobaetis</tp:taxon-name-part><tp:taxon-name-part taxon-name-part-type="species" reg="aduncus">aduncus</tp:taxon-name-part></tp:taxon-name></italic> sp. nov., larva <bold>a</bold> foreleg <bold>b</bold> seta of femur basal dorsal margin <bold>c</bold> hook-like seta of leg dorsal margins <bold>d</bold> fore femur apex, posterior view <bold>e</bold> fore claw <bold>f</bold> tergum IV <bold>g</bold> tergalius IV <bold>h</bold> paraproct <bold>i</bold> base of antenna.</p></caption><graphic xmlns:xlink="http://www.w3.org/1999/xlink" xlink:href="zookeys-1135-001_article-93800__-g015.jpg" position="float" orientation="portrait" xlink:type="simple" id="oo_780345.jpg"><uri content-type="original_file" xlink:type="simple">https://binary.pensoft.net/fig/780345</uri></graphic></fig><fig id="F16" position="float" orientation="portrait"><object-id xmlns:xlink="http://www.w3.org/1999/xlink" content-type="doi" xlink:type="simple">10.3897/zookeys.1135.93800.figure16</object-id><object-id xmlns:xlink="http://www.w3.org/1999/xlink" content-type="arpha" xlink:type="simple">4F288EB7-F63C-54C0-B5A2-224B287101AF</object-id><label>Figure 16.</label><caption><p><italic><tp:taxon-name><tp:taxon-name-part taxon-name-part-type="genus" reg="Branchiobaetis">Branchiobaetis</tp:taxon-name-part><tp:taxon-name-part taxon-name-part-type="species" reg="hamatus">hamatus</tp:taxon-name-part></tp:taxon-name></italic> sp. nov., larva <bold>a</bold> labrum (left: ventral view, right: dorsal view) <bold>b</bold> right mandible <bold>c</bold> right prostheca <bold>d</bold> left mandible <bold>e</bold> left prostheca <bold>f</bold> hypopharynx and superlinguae <bold>g</bold> maxilla <bold>h</bold> labium (left: ventral view, right: dorsal view).</p></caption><graphic xmlns:xlink="http://www.w3.org/1999/xlink" xlink:href="zookeys-1135-001_article-93800__-g016.jpg" position="float" orientation="portrait" xlink:type="simple" id="oo_780346.jpg"><uri content-type="original_file" xlink:type="simple">https://binary.pensoft.net/fig/780346</uri></graphic></fig><fig id="F17" position="float" orientation="portrait"><object-id xmlns:xlink="http://www.w3.org/1999/xlink" content-type="doi" xlink:type="simple">10.3897/zookeys.1135.93800.figure17</object-id><object-id xmlns:xlink="http://www.w3.org/1999/xlink" content-type="arpha" xlink:type="simple">2C7CA7E7-E9A5-5D09-87DE-6573D42F95AD</object-id><label>Figure 17.</label><caption><p><italic><tp:taxon-name><tp:taxon-name-part taxon-name-part-type="genus" reg="Branchiobaetis">Branchiobaetis</tp:taxon-name-part><tp:taxon-name-part taxon-name-part-type="species" reg="hamatus">hamatus</tp:taxon-name-part></tp:taxon-name></italic> sp. nov., larva <bold>a</bold> foreleg <bold>b</bold> hook-like seta of leg dorsal margins <bold>c</bold> fore femur apex, posterior view <bold>d</bold> fore claw <bold>e</bold> tergum IV <bold>f</bold> tergalius IV <bold>g</bold> paraproct <bold>h</bold> base of antenna.</p></caption><graphic xmlns:xlink="http://www.w3.org/1999/xlink" xlink:href="zookeys-1135-001_article-93800__-g017.jpg" position="float" orientation="portrait" xlink:type="simple" id="oo_780347.jpg"><uri content-type="original_file" xlink:type="simple">https://binary.pensoft.net/fig/780347</uri></graphic></fig><fig id="F18" position="float" orientation="portrait"><object-id xmlns:xlink="http://www.w3.org/1999/xlink" content-type="doi" xlink:type="simple">10.3897/zookeys.1135.93800.figure18</object-id><object-id xmlns:xlink="http://www.w3.org/1999/xlink" content-type="arpha" xlink:type="simple">FF24A299-6DB7-56AE-90F0-46FF3EB0E23C</object-id><label>Figure 18.</label><caption><p><italic><tp:taxon-name><tp:taxon-name-part taxon-name-part-type="genus" reg="Branchiobaetis">Branchiobaetis</tp:taxon-name-part><tp:taxon-name-part taxon-name-part-type="species" reg="joachimi">joachimi</tp:taxon-name-part></tp:taxon-name></italic> sp. nov., larva <bold>a</bold> labrum (left: ventral view, right: dorsal view) <bold>b</bold> right mandible <bold>c</bold> right prostheca <bold>d</bold> mola apex of right mandible <bold>e</bold> left mandible <bold>f</bold> left prostheca <bold>g</bold> hypopharynx and superlinguae <bold>h</bold> maxilla <bold>i</bold> apex of maxillary palp <bold>j</bold> accessory gill between stipes and cardo of maxilla <bold>k</bold> labium (left: ventral view, right: dorsal view).</p></caption><graphic xmlns:xlink="http://www.w3.org/1999/xlink" xlink:href="zookeys-1135-001_article-93800__-g018.jpg" position="float" orientation="portrait" xlink:type="simple" id="oo_780348.jpg"><uri content-type="original_file" xlink:type="simple">https://binary.pensoft.net/fig/780348</uri></graphic></fig><fig id="F19" position="float" orientation="portrait"><object-id xmlns:xlink="http://www.w3.org/1999/xlink" content-type="doi" xlink:type="simple">10.3897/zookeys.1135.93800.figure19</object-id><object-id xmlns:xlink="http://www.w3.org/1999/xlink" content-type="arpha" xlink:type="simple">0FE22CD1-9DB1-5A58-A57F-EE36031EFFB8</object-id><label>Figure 19.</label><caption><p><italic><tp:taxon-name><tp:taxon-name-part taxon-name-part-type="genus" reg="Branchiobaetis">Branchiobaetis</tp:taxon-name-part><tp:taxon-name-part taxon-name-part-type="species" reg="joachimi">joachimi</tp:taxon-name-part></tp:taxon-name></italic> sp. nov., larva <bold>a</bold> foreleg <bold>b</bold> hook-like seta of femur apex <bold>c</bold> seta on ventral surface of femur <bold>d</bold> fore femur apex, posterior view <bold>e</bold> fore claw <bold>f</bold> tergum IV <bold>g</bold> tergalius IV <bold>h</bold> paraproct <bold>i</bold> base of antenna.</p></caption><graphic xmlns:xlink="http://www.w3.org/1999/xlink" xlink:href="zookeys-1135-001_article-93800__-g019.jpg" position="float" orientation="portrait" xlink:type="simple" id="oo_780349.jpg"><uri content-type="original_file" xlink:type="simple">https://binary.pensoft.net/fig/780349</uri></graphic></fig><fig id="F20" position="float" orientation="portrait"><object-id xmlns:xlink="http://www.w3.org/1999/xlink" content-type="doi" xlink:type="simple">10.3897/zookeys.1135.93800.figure20</object-id><object-id xmlns:xlink="http://www.w3.org/1999/xlink" content-type="arpha" xlink:type="simple">3A708045-F9CB-5656-8357-14A33558AEA6</object-id><label>Figure 20.</label><caption><p><italic><tp:taxon-name><tp:taxon-name-part taxon-name-part-type="genus" reg="Branchiobaetis">Branchiobaetis</tp:taxon-name-part><tp:taxon-name-part taxon-name-part-type="species" reg="minangkabau">minangkabau</tp:taxon-name-part></tp:taxon-name></italic> sp. nov., larva <bold>a</bold> labrum (left: ventral view, right: dorsal view) <bold>b</bold> right mandible <bold>c</bold> right prostheca <bold>d</bold> left mandible <bold>e</bold> left prostheca <bold>f</bold> hypopharynx and superlinguae <bold>g</bold> maxilla <bold>h</bold> labium (left: ventral view, right: dorsal view).</p></caption><graphic xmlns:xlink="http://www.w3.org/1999/xlink" xlink:href="zookeys-1135-001_article-93800__-g020.jpg" position="float" orientation="portrait" xlink:type="simple" id="oo_780350.jpg"><uri content-type="original_file" xlink:type="simple">https://binary.pensoft.net/fig/780350</uri></graphic></fig><fig id="F21" position="float" orientation="portrait"><object-id xmlns:xlink="http://www.w3.org/1999/xlink" content-type="doi" xlink:type="simple">10.3897/zookeys.1135.93800.figure21</object-id><object-id xmlns:xlink="http://www.w3.org/1999/xlink" content-type="arpha" xlink:type="simple">E3472E48-DA11-5A80-853C-D473821D6832</object-id><label>Figure 21.</label><caption><p><italic><tp:taxon-name><tp:taxon-name-part taxon-name-part-type="genus" reg="Branchiobaetis">Branchiobaetis</tp:taxon-name-part><tp:taxon-name-part taxon-name-part-type="species" reg="minangkabau">minangkabau</tp:taxon-name-part></tp:taxon-name></italic> sp. nov., larva <bold>a</bold> foreleg <bold>b</bold> fore femur apex, posterior view <bold>c</bold> fore claw <bold>d</bold> tergum IV <bold>e</bold> tergalius IV <bold>f</bold> paraproct <bold>g</bold> base of antenna.</p></caption><graphic xmlns:xlink="http://www.w3.org/1999/xlink" xlink:href="zookeys-1135-001_article-93800__-g021.jpg" position="float" orientation="portrait" xlink:type="simple" id="oo_780351.jpg"><uri content-type="original_file" xlink:type="simple">https://binary.pensoft.net/fig/780351</uri></graphic></fig><fig id="F22" position="float" orientation="portrait"><object-id xmlns:xlink="http://www.w3.org/1999/xlink" content-type="doi" xlink:type="simple">10.3897/zookeys.1135.93800.figure22</object-id><object-id xmlns:xlink="http://www.w3.org/1999/xlink" content-type="arpha" xlink:type="simple">4A2A616C-DFA6-5952-9807-A5D167A39FDE</object-id><label>Figure 22.</label><caption><p><italic><tp:taxon-name><tp:taxon-name-part taxon-name-part-type="genus" reg="Branchiobaetis">Branchiobaetis</tp:taxon-name-part><tp:taxon-name-part taxon-name-part-type="species" reg="jhoanae">jhoanae</tp:taxon-name-part></tp:taxon-name></italic> sp. nov., larva <bold>a</bold> labrum (left: ventral view, right: dorsal view) <bold>b</bold> right mandible <bold>c</bold> right prostheca <bold>d</bold> left mandible <bold>e</bold> left prostheca <bold>f</bold> hypopharynx and superlinguae <bold>g</bold> maxilla <bold>h</bold> labium (left: ventral view, right: dorsal view).</p></caption><graphic xmlns:xlink="http://www.w3.org/1999/xlink" xlink:href="zookeys-1135-001_article-93800__-g022.jpg" position="float" orientation="portrait" xlink:type="simple" id="oo_780352.jpg"><uri content-type="original_file" xlink:type="simple">https://binary.pensoft.net/fig/780352</uri></graphic></fig><fig id="F23" position="float" orientation="portrait"><object-id xmlns:xlink="http://www.w3.org/1999/xlink" content-type="doi" xlink:type="simple">10.3897/zookeys.1135.93800.figure23</object-id><object-id xmlns:xlink="http://www.w3.org/1999/xlink" content-type="arpha" xlink:type="simple">56D8F765-6619-522D-86F9-B679D73A8CB9</object-id><label>Figure 23.</label><caption><p><italic><tp:taxon-name><tp:taxon-name-part taxon-name-part-type="genus" reg="Branchiobaetis">Branchiobaetis</tp:taxon-name-part><tp:taxon-name-part taxon-name-part-type="species" reg="jhoanae">jhoanae</tp:taxon-name-part></tp:taxon-name></italic> sp. nov., larva <bold>a</bold> foreleg <bold>b</bold> fore femur apex, posterior view <bold>c</bold> fore claw <bold>d</bold> tergum IV <bold>e</bold> tergalius IV <bold>f</bold> paraproct <bold>g</bold> base of antenna.</p></caption><graphic xmlns:xlink="http://www.w3.org/1999/xlink" xlink:href="zookeys-1135-001_article-93800__-g023.jpg" position="float" orientation="portrait" xlink:type="simple" id="oo_780353.jpg"><uri content-type="original_file" xlink:type="simple">https://binary.pensoft.net/fig/780353</uri></graphic></fig><fig id="F24" position="float" orientation="portrait"><object-id xmlns:xlink="http://www.w3.org/1999/xlink" content-type="doi" xlink:type="simple">10.3897/zookeys.1135.93800.figure24</object-id><object-id xmlns:xlink="http://www.w3.org/1999/xlink" content-type="arpha" xlink:type="simple">0DD44398-4BB1-58F9-B71C-DBD25CF5EDF1</object-id><label>Figure 24.</label><caption><p>Habitus, larvae, dorsal view <bold>a</bold><italic><tp:taxon-name><tp:taxon-name-part taxon-name-part-type="genus" reg="Branchiobaetis">Branchiobaetis</tp:taxon-name-part><tp:taxon-name-part taxon-name-part-type="species" reg="aduncus">aduncus</tp:taxon-name-part></tp:taxon-name></italic> sp. nov. <bold>b</bold><italic><tp:taxon-name><tp:taxon-name-part taxon-name-part-type="genus" reg="Branchiobaetis">Branchiobaetis</tp:taxon-name-part><tp:taxon-name-part taxon-name-part-type="species" reg="hamatus">hamatus</tp:taxon-name-part></tp:taxon-name></italic> sp. nov. <bold>c</bold><italic><tp:taxon-name><tp:taxon-name-part taxon-name-part-type="genus" reg="Branchiobaetis">Branchiobaetis</tp:taxon-name-part><tp:taxon-name-part taxon-name-part-type="species" reg="joachimi">joachimi</tp:taxon-name-part></tp:taxon-name></italic> sp. nov. (Sumatra, volcano Sago) <bold>d</bold><italic><tp:taxon-name><tp:taxon-name-part taxon-name-part-type="genus" reg="Branchiobaetis">Branchiobaetis</tp:taxon-name-part><tp:taxon-name-part taxon-name-part-type="species" reg="joachimi">joachimi</tp:taxon-name-part></tp:taxon-name></italic> sp. nov. (Sumatra, Bukit Barisan, above Padang).</p></caption><graphic xmlns:xlink="http://www.w3.org/1999/xlink" xlink:href="zookeys-1135-001_article-93800__-g024.jpg" position="float" orientation="portrait" xlink:type="simple" id="oo_780354.jpg"><uri content-type="original_file" xlink:type="simple">https://binary.pensoft.net/fig/780354</uri></graphic></fig><fig id="F25" position="float" orientation="portrait"><object-id xmlns:xlink="http://www.w3.org/1999/xlink" content-type="doi" xlink:type="simple">10.3897/zookeys.1135.93800.figure25</object-id><object-id xmlns:xlink="http://www.w3.org/1999/xlink" content-type="arpha" xlink:type="simple">FF6397A2-D339-5881-BAAE-6D821E668D3C</object-id><label>Figure 25.</label><caption><p>Habitus, larvae, dorsal view <bold>a</bold><italic><tp:taxon-name><tp:taxon-name-part taxon-name-part-type="genus" reg="Branchiobaetis">Branchiobaetis</tp:taxon-name-part><tp:taxon-name-part taxon-name-part-type="species" reg="minangkabau">minangkabau</tp:taxon-name-part></tp:taxon-name></italic> sp. nov. <bold>b</bold><italic><tp:taxon-name><tp:taxon-name-part taxon-name-part-type="genus" reg="Branchiobaetis">Branchiobaetis</tp:taxon-name-part><tp:taxon-name-part taxon-name-part-type="species" reg="jhoanae">jhoanae</tp:taxon-name-part></tp:taxon-name></italic> sp. nov. Precursors of turbinate eyes developing in male last instar larvae <bold>c</bold><italic><tp:taxon-name><tp:taxon-name-part taxon-name-part-type="genus" reg="Branchiobaetis">Branchiobaetis</tp:taxon-name-part><tp:taxon-name-part taxon-name-part-type="species" reg="hamatus">hamatus</tp:taxon-name-part></tp:taxon-name></italic> sp. nov. <bold>d</bold><italic><tp:taxon-name><tp:taxon-name-part taxon-name-part-type="genus" reg="Branchiobaetis">Branchiobaetis</tp:taxon-name-part><tp:taxon-name-part taxon-name-part-type="species" reg="joachimi">joachimi</tp:taxon-name-part></tp:taxon-name></italic> sp. nov. <bold>e</bold><italic><tp:taxon-name><tp:taxon-name-part taxon-name-part-type="genus" reg="Branchiobaetis">Branchiobaetis</tp:taxon-name-part><tp:taxon-name-part taxon-name-part-type="species" reg="minangkabau">minangkabau</tp:taxon-name-part></tp:taxon-name></italic> sp. nov.</p></caption><graphic xmlns:xlink="http://www.w3.org/1999/xlink" xlink:href="zookeys-1135-001_article-93800__-g025.jpg" position="float" orientation="portrait" xlink:type="simple" id="oo_780355.jpg"><uri content-type="original_file" xlink:type="simple">https://binary.pensoft.net/fig/780355</uri></graphic></fig><fig id="F26" position="float" orientation="portrait"><object-id xmlns:xlink="http://www.w3.org/1999/xlink" content-type="doi" xlink:type="simple">10.3897/zookeys.1135.93800.figure26</object-id><object-id xmlns:xlink="http://www.w3.org/1999/xlink" content-type="arpha" xlink:type="simple">DE722BA7-5508-581B-86A1-2491C1D1328B</object-id><label>Figure 26.</label><caption><p>Larva, tergalii IV <bold>a</bold><italic><tp:taxon-name><tp:taxon-name-part taxon-name-part-type="genus" reg="Branchiobaetis">Branchiobaetis</tp:taxon-name-part><tp:taxon-name-part taxon-name-part-type="species" reg="aduncus">aduncus</tp:taxon-name-part></tp:taxon-name></italic> sp. nov. <bold>b</bold><italic><tp:taxon-name><tp:taxon-name-part taxon-name-part-type="genus" reg="Branchiobaetis">Branchiobaetis</tp:taxon-name-part><tp:taxon-name-part taxon-name-part-type="species" reg="hamatus">hamatus</tp:taxon-name-part></tp:taxon-name></italic> sp. nov. <bold>c</bold><italic><tp:taxon-name><tp:taxon-name-part taxon-name-part-type="genus" reg="Branchiobaetis">Branchiobaetis</tp:taxon-name-part><tp:taxon-name-part taxon-name-part-type="species" reg="joachimi">joachimi</tp:taxon-name-part></tp:taxon-name></italic> sp. nov. <bold>d</bold><italic><tp:taxon-name><tp:taxon-name-part taxon-name-part-type="genus" reg="Branchiobaetis">Branchiobaetis</tp:taxon-name-part><tp:taxon-name-part taxon-name-part-type="species" reg="minangkabau">minangkabau</tp:taxon-name-part></tp:taxon-name></italic> sp. nov. <bold>e</bold><italic><tp:taxon-name><tp:taxon-name-part taxon-name-part-type="genus" reg="Branchiobaetis">Branchiobaetis</tp:taxon-name-part><tp:taxon-name-part taxon-name-part-type="species" reg="jhoanae">jhoanae</tp:taxon-name-part></tp:taxon-name></italic> sp. nov.</p></caption><graphic xmlns:xlink="http://www.w3.org/1999/xlink" xlink:href="zookeys-1135-001_article-93800__-g026.jpg" position="float" orientation="portrait" xlink:type="simple" id="oo_780356.jpg"><uri content-type="original_file" xlink:type="simple">https://binary.pensoft.net/fig/780356</uri></graphic></fig><fig id="F27" position="float" orientation="portrait"><object-id xmlns:xlink="http://www.w3.org/1999/xlink" content-type="doi" xlink:type="simple">10.3897/zookeys.1135.93800.figure27</object-id><object-id xmlns:xlink="http://www.w3.org/1999/xlink" content-type="arpha" xlink:type="simple">193679CA-17A2-52C9-94EF-722E560CE9A7</object-id><label>Figure 27.</label><caption><p>Distribution maps <bold>a</bold><italic><tp:taxon-name><tp:taxon-name-part taxon-name-part-type="genus" reg="Branchiobaetis">Branchiobaetis</tp:taxon-name-part></tp:taxon-name></italic> gen. nov. in Southeast Asia <bold>b</bold> Known species of <italic><tp:taxon-name><tp:taxon-name-part taxon-name-part-type="genus" reg="Branchiobaetis">Branchiobaetis</tp:taxon-name-part></tp:taxon-name></italic> gen. nov.</p></caption><graphic xmlns:xlink="http://www.w3.org/1999/xlink" xlink:href="zookeys-1135-001_article-93800__-g027.jpg" position="float" orientation="portrait" xlink:type="simple" id="oo_780357.jpg"><uri content-type="original_file" xlink:type="simple">https://binary.pensoft.net/fig/780357</uri></graphic></fig><fig id="F28" position="float" orientation="portrait"><object-id xmlns:xlink="http://www.w3.org/1999/xlink" content-type="doi" xlink:type="simple">10.3897/zookeys.1135.93800.figure28</object-id><object-id xmlns:xlink="http://www.w3.org/1999/xlink" content-type="arpha" xlink:type="simple">AF9521F3-AF22-502D-9B96-7BF62A5C4FA9</object-id><label>Figure 28.</label><caption><p>Distribution maps <bold>a, b</bold> new species of <italic><tp:taxon-name><tp:taxon-name-part taxon-name-part-type="genus" reg="Branchiobaetis">Branchiobaetis</tp:taxon-name-part></tp:taxon-name></italic> gen. nov. in Sumatra.</p></caption><graphic xmlns:xlink="http://www.w3.org/1999/xlink" xlink:href="zookeys-1135-001_article-93800__-g028.jpg" position="float" orientation="portrait" xlink:type="simple" id="oo_780358.jpg"><uri content-type="original_file" xlink:type="simple">https://binary.pensoft.net/fig/780358</uri></graphic></fig><fig id="F29" position="float" orientation="portrait"><object-id xmlns:xlink="http://www.w3.org/1999/xlink" content-type="doi" xlink:type="simple">10.3897/zookeys.1135.93800.figure29</object-id><object-id xmlns:xlink="http://www.w3.org/1999/xlink" content-type="arpha" xlink:type="simple">B1F0E9A5-F8E2-578A-80FA-FCDBABB29919</object-id><label>Figure 29.</label><caption><p>Distribution map. <italic><tp:taxon-name><tp:taxon-name-part taxon-name-part-type="genus" reg="Branchiobaetis">Branchiobaetis</tp:taxon-name-part><tp:taxon-name-part taxon-name-part-type="species" reg="jhoanae">jhoanae</tp:taxon-name-part></tp:taxon-name></italic> sp. nov. in the Philippines.</p></caption><graphic xmlns:xlink="http://www.w3.org/1999/xlink" xlink:href="zookeys-1135-001_article-93800__-g029.jpg" position="float" orientation="portrait" xlink:type="simple" id="oo_780359.jpg"><uri content-type="original_file" xlink:type="simple">https://binary.pensoft.net/fig/780359</uri></graphic></fig></tp:treatment-sec><ref-list><ref id="B35"><mixed-citation xmlns:xlink="http://www.w3.org/1999/xlink" xlink:type="simple"><person-group><name name-style="western"><surname>Kluge</surname><given-names>NJ</given-names></name><name name-style="western"><surname>Novikova</surname><given-names>EA</given-names></name></person-group> (<year>2014</year>) <article-title>Systematics of <italic><tp:taxon-name><tp:taxon-name-part taxon-name-part-type="genus">Indobaetis</tp:taxon-name-part></tp:taxon-name></italic> Müller-Liebenau &amp; Morihara, 1982, and related implications for some other <tp:taxon-name><tp:taxon-name-part taxon-name-part-type="family">Baetidae</tp:taxon-name-part></tp:taxon-name> genera (<tp:taxon-name><tp:taxon-name-part taxon-name-part-type="order">Ephemeroptera</tp:taxon-name-part></tp:taxon-name>).</article-title><source>Zootaxa</source><volume>3835</volume>(<issue>2</issue>): <fpage>209</fpage>–<lpage>236</lpage>. <ext-link xlink:type="simple" ext-link-type="doi" xlink:href="10.11646/zootaxa.3835.2.3">https://doi.org/10.11646/zootaxa.3835.2.3</ext-link></mixed-citation></ref><ref id="B57"><mixed-citation xmlns:xlink="http://www.w3.org/1999/xlink" xlink:type="simple"><person-group><name name-style="western"><surname>Ulmer</surname><given-names>G</given-names></name></person-group> (<year>1913</year>) <article-title>Ephemeriden aus Java, gesammelt von Edw. Jacobsen.</article-title><source>Notes from the Leiden Museum</source><volume>35</volume>: <fpage>102</fpage>–<lpage>120</lpage>.</mixed-citation></ref><ref id="B58"><mixed-citation xmlns:xlink="http://www.w3.org/1999/xlink" xlink:type="simple"><person-group><name name-style="western"><surname>Ulmer</surname><given-names>G</given-names></name></person-group> (<year>1924</year>) <article-title>Ephemeropteren von den Sunsa-Inseln und den Philippinen.</article-title><source>Treubia</source><volume>6</volume>: <fpage>28</fpage>–<lpage>91</lpage>.</mixed-citation></ref><ref id="B40"><mixed-citation xmlns:xlink="http://www.w3.org/1999/xlink" xlink:type="simple"><person-group><name name-style="western"><surname>Müller-Liebenau</surname><given-names>I</given-names></name></person-group> (<year>1981</year>) <article-title>Review of the original materiel of the baetid genera <italic><tp:taxon-name><tp:taxon-name-part taxon-name-part-type="genus">Baetis</tp:taxon-name-part></tp:taxon-name></italic> and <italic><tp:taxon-name><tp:taxon-name-part taxon-name-part-type="genus">Pseudocloeon</tp:taxon-name-part></tp:taxon-name></italic> from the Sunda Islands and the Philippines described by G. Ulmer, with some general remarks (<tp:taxon-name><tp:taxon-name-part taxon-name-part-type="class">Insecta</tp:taxon-name-part></tp:taxon-name>: <tp:taxon-name><tp:taxon-name-part taxon-name-part-type="order">Ephemeroptera</tp:taxon-name-part></tp:taxon-name>).</article-title><source>Mitteilungen aus dem Hamburgischen Zoologischen Museum und Institut</source><volume>78</volume>: <fpage>197</fpage>–<lpage>208</lpage>.</mixed-citation></ref></ref-list></tp:taxon-treatment>
