# Supplementary material for: ﻿A widespread new genus of Baetidae (Baetidae, Ephemeroptera) from Southeast Asia
Source: Zookeys. 2022 Dec 12;1135:1–59. doi: 10.3897/zookeys.1135.93800 (PMC9836713; doi:10.3897/zookeys.1135.93800)
Supplement: XML Treatment for Branchiobaetis javanicus [file zookeys.1135.93800-treatment2.xml]

<!DOCTYPE tp:taxon-treatment
  PUBLIC "-//TaxonX//DTD Taxonomic Treatment Publishing DTD v0 20100105//EN" "tax-treatment-NSO.dtd">
<tp:taxon-treatment xmlns:tp="http://www.plazi.org/taxpub"><tp:treatment-meta><kwd-group><label>Taxon classification</label><kwd>
              <named-content content-type="kingdom">Animalia</named-content>
            </kwd><kwd>
              <named-content content-type="order">Ephemeroptera</named-content>
            </kwd><kwd>
              <named-content content-type="family">Baetidae</named-content>
            </kwd></kwd-group><mixed-citation publication-type="journal"><person-group><name><surname>Kaltenbach</surname><given-names>Thomas</given-names></name><name><surname>Kluge</surname><given-names>Nikita J.</given-names></name><name><surname>Gattolliat</surname><given-names>Jean-Luc</given-names></name></person-group><article-title>﻿A widespread new genus of <tp:taxon-name><tp:taxon-name-part taxon-name-part-type="family">Baetidae</tp:taxon-name-part></tp:taxon-name> (<tp:taxon-name><tp:taxon-name-part taxon-name-part-type="family">Baetidae</tp:taxon-name-part></tp:taxon-name>, <tp:taxon-name><tp:taxon-name-part taxon-name-part-type="order">Ephemeroptera</tp:taxon-name-part></tp:taxon-name>) from Southeast Asia</article-title><source>Zookeys</source><day>12</day><month>12</month><year>2022</year><volume>1135</volume><fpage>1</fpage><lpage>59</lpage><pub-id pub-id-type="doi">10.3897/zookeys.1135.93800</pub-id></mixed-citation></tp:treatment-meta><tp:nomenclature><label>﻿1.</label><tp:taxon-name>
            <object-id xmlns:xlink="http://www.w3.org/1999/xlink" content-type="arpha" xlink:type="simple">43A16986-0A59-5469-A762-297A15ADCE3B</object-id>
            <tp:taxon-name-part taxon-name-part-type="genus" reg="Branchiobaetis">Branchiobaetis</tp:taxon-name-part>
            <tp:taxon-name-part taxon-name-part-type="species" reg="javanicus">javanicus</tp:taxon-name-part>
          </tp:taxon-name><tp:taxon-authority>(Ulmer, 1913)</tp:taxon-authority><tp:taxon-status xmlns:xlink="http://www.w3.org/1999/xlink" xlink:type="simple">comb. nov.</tp:taxon-status><xref ref-type="fig" rid="F1">Figs 1a, b</xref><xref ref-type="fig" rid="F3">, 3a</xref><xref ref-type="fig" rid="F5">, 5a–5</xref><xref ref-type="fig" rid="F6">, 6</xref><xref ref-type="fig" rid="F7">, 7</xref><xref ref-type="fig" rid="F8">, 8</xref><xref ref-type="fig" rid="F9">, 9</xref><xref ref-type="fig" rid="F10">, 10</xref><xref ref-type="fig" rid="F11">, 11d</xref><xref ref-type="fig" rid="F27">, 27b</xref><tp:nomenclature-citation-list><tp:nomenclature-citation><tp:taxon-name>
                <tp:taxon-name-part taxon-name-part-type="genus" reg="Baetis">Baetis</tp:taxon-name-part>
                <tp:taxon-name-part taxon-name-part-type="species" reg="javanicus">javanicus</tp:taxon-name-part>
              </tp:taxon-name><comment>: <xref ref-type="bibr" rid="B57">Ulmer 1913</xref>: 110 (♂ &amp; ♀ imago); <xref ref-type="bibr" rid="B40">Müller-Liebenau 1981</xref>: 198 (♂ imago, larva); <xref ref-type="bibr" rid="B48">Sartori et al. 2016</xref>: 54 (syntypes locality).</comment></tp:nomenclature-citation><tp:nomenclature-citation><tp:taxon-name>
                <tp:taxon-name-part taxon-name-part-type="genus" reg="Baetis">Baetis</tp:taxon-name-part>
                <tp:taxon-name-part taxon-name-part-type="species" reg="javanica">javanica</tp:taxon-name-part>
              </tp:taxon-name><comment>: <xref ref-type="bibr" rid="B58">Ulmer 1924</xref>: 52 (♂ &amp; ♀ imago); <xref ref-type="bibr" rid="B59">Ulmer 1939</xref>: 523 (♂ imago, ♂ subimago, ♀ subimago); ibid.: 643 (larva).</comment></tp:nomenclature-citation></tp:nomenclature-citation-list></tp:nomenclature><tp:treatment-sec sec-type="material" id="SECID0EDIBG"><title>Material examined.</title><p><bold>Type locality.</bold> Indonesia • W. Java, Gedeh, Tjibodas; 1400 m; 24.-30.XII.1930; leg. M. A. Lieftinck; 2 ♀ larvae on slides; <named-content xmlns:xlink="http://www.w3.org/1999/xlink" content-type="dwc:institutional_code" xlink:title="Zoologisches Museum Hamburg" xlink:href="http://grbio.org/institution/zoologisches-museum-hamburg" xlink:type="simple">ZMH</named-content> • Java, Cibodas; 6–11.VIII.2009; leg. N. Kluge &amp; L. Sheyko; 4 ♂ subimagos with associated larval exuviae; [III](2)B2009, [III](7)B2009; 73 larvae; slides 7.XII.2021-1, 11.XII.2021-1, 24.XII.2021-1, 24.XII.2021-2, 24.XII.2021-3, 17.XII.2021-1; <abbrev xmlns:xlink="http://www.w3.org/1999/xlink" xlink:title="Saint-Petersburg State University" id="ABBRID0EPIBG" xlink:type="simple">SPbU</abbrev>. <bold>Other material.</bold> Indonesia • Java, vic. Bogor, Mt. Sulak, Chiapus; <named-content xmlns:xlink="http://www.w3.org/1999/xlink" content-type="dwc:verbatimCoordinates" xlink:type="simple"><named-content content-type="geo-json" specific-use="{&#34;type&#34;:&#34;Point&#34;,&#34;coordinates&#34;:[106.748611,-6.658056]}" id="NCID0EYIBG" xlink:type="simple">06°39'29"S, 106°44'55"E</named-content></named-content>; 624 m; 24.II.2008; leg. S. Melnitsky; 1 ♂ imago; <abbrev xmlns:xlink="http://www.w3.org/1999/xlink" xlink:title="Saint-Petersburg State University" id="ABBRID0E4IBG" xlink:type="simple">SPbU</abbrev> • Lombok, Mount Rinjani National Park; 25.IX.2009; leg. N. Kluge &amp; L. Sheyko; 1 ♀ imago with associated larval and subimaginal exuviae; [XXXIX](1)2009; 34 larvae; <abbrev xmlns:xlink="http://www.w3.org/1999/xlink" xlink:title="Saint-Petersburg State University" id="ABBRID0EBJBG" xlink:type="simple">SPbU</abbrev> • Java, Bogor, Ciliwung River, downstream of botanical garden; <named-content xmlns:xlink="http://www.w3.org/1999/xlink" content-type="dwc:verbatimCoordinates" xlink:type="simple"><named-content content-type="geo-json" specific-use="{&#34;type&#34;:&#34;Point&#34;,&#34;coordinates&#34;:[106.800000,-6.592222]}" id="NCID0EIJBG" xlink:type="simple">06°35'32"S, 106°48'00"E</named-content></named-content>; 235 m; 01.V.2010; leg. J.-M. Elouard; 1 larva on slide, GBIFCH00592476, 1 larva in alcohol, GBIFCH00592468; <named-content xmlns:xlink="http://www.w3.org/1999/xlink" content-type="dwc:institutional_code" xlink:title="Musée de Zoologie Lausanne" xlink:href="http://grbio.org/institution/musee-zoologique-0" xlink:type="simple">MZL</named-content> • Java, Malang Batu Jalang, cascade, forest river; <named-content xmlns:xlink="http://www.w3.org/1999/xlink" content-type="dwc:verbatimCoordinates" xlink:type="simple"><named-content content-type="geo-json" specific-use="{&#34;type&#34;:&#34;Point&#34;,&#34;coordinates&#34;:[112.584722,-7.914444]}" id="NCID0EUJBG" xlink:type="simple">07°54'52"S, 112°35'05"E</named-content></named-content>; 570 m; 09.V.2010; leg. J.-M. Elouard; 2 larvae in alcohol, GBIFCH00592466, GBIFCH00592467; <named-content xmlns:xlink="http://www.w3.org/1999/xlink" content-type="dwc:institutional_code" xlink:title="Musée de Zoologie Lausanne" xlink:href="http://grbio.org/institution/musee-zoologique-0" xlink:type="simple">MZL</named-content>.</p></tp:treatment-sec><tp:treatment-sec sec-type="material" id="SECID0E4JBG"><title><tp:taxon-name><tp:taxon-name-part taxon-name-part-type="genus" reg="Branchiobaetis">B.</tp:taxon-name-part><tp:taxon-name-part taxon-name-part-type="uncertainty-rank">cf.</tp:taxon-name-part><tp:taxon-name-part taxon-name-part-type="species" reg="javanicus">javanicus</tp:taxon-name-part></tp:taxon-name> comb. nov. material examined.</title><p>Indonesia • Sumba, forest stream; <named-content xmlns:xlink="http://www.w3.org/1999/xlink" content-type="dwc:verbatimCoordinates" xlink:type="simple"><named-content content-type="geo-json" specific-use="{&#34;type&#34;:&#34;Point&#34;,&#34;coordinates&#34;:[119.682222,-9.643611]}" id="NCID0EUKBG" xlink:type="simple">09°38'37"S, 119°40'56"E</named-content></named-content>; 470 m; 27.IX.2011; leg. M. Balke; larva on slide; GBIFCH00592481; <named-content xmlns:xlink="http://www.w3.org/1999/xlink" content-type="dwc:institutional_code" xlink:title="Musée de Zoologie Lausanne" xlink:href="http://grbio.org/institution/musee-zoologique-0" xlink:type="simple">MZL</named-content>; larva in alcohol; GBFCH00592463; <named-content xmlns:xlink="http://www.w3.org/1999/xlink" content-type="dwc:institutional_code" xlink:title="Musée de Zoologie Lausanne" xlink:href="http://grbio.org/institution/musee-zoologique-0" xlink:type="simple">MZL</named-content> • Sumbawa, Batu Dulang, 10 mins to Tepal, forest stream; <named-content xmlns:xlink="http://www.w3.org/1999/xlink" content-type="dwc:verbatimCoordinates" xlink:type="simple"><named-content content-type="geo-json" specific-use="{&#34;type&#34;:&#34;Point&#34;,&#34;coordinates&#34;:[117.278056,-8.597778]}" id="NCID0EELBG" xlink:type="simple">08°35'52"S, 117°16'41"E</named-content></named-content>; 860 m; 16.IX.2011; leg. M. Balke; 2 larvae on slides; GBIFCH00592479, GBIFCH00592480; <named-content xmlns:xlink="http://www.w3.org/1999/xlink" content-type="dwc:institutional_code" xlink:title="Musée de Zoologie Lausanne" xlink:href="http://grbio.org/institution/musee-zoologique-0" xlink:type="simple">MZL</named-content>; 39 larvae in alcohol; GBIFCH00592462, GBIFCH00975593, GBIFCH00975594, GBIFCH00975604, GBIFCH00975605; <named-content xmlns:xlink="http://www.w3.org/1999/xlink" content-type="dwc:institutional_code" xlink:title="Musée de Zoologie Lausanne" xlink:href="http://grbio.org/institution/musee-zoologique-0" xlink:type="simple">MZL</named-content> • Bali, Ubud, Sayan, Ayung River; <named-content xmlns:xlink="http://www.w3.org/1999/xlink" content-type="dwc:verbatimCoordinates" xlink:type="simple"><named-content content-type="geo-json" specific-use="{&#34;type&#34;:&#34;Point&#34;,&#34;coordinates&#34;:[115.243056,-8.499722]}" id="NCID0EULBG" xlink:type="simple">08°29'59"S, 115°14'35"E</named-content></named-content>; 194 m; 20.IX.2011; leg. M. Balke; larva on slide; GBIFCH00592477; <named-content xmlns:xlink="http://www.w3.org/1999/xlink" content-type="dwc:institutional_code" xlink:title="Musée de Zoologie Lausanne" xlink:href="http://grbio.org/institution/musee-zoologique-0" xlink:type="simple">MZL</named-content> • Bali, Ubud, Monkey River; <named-content xmlns:xlink="http://www.w3.org/1999/xlink" content-type="dwc:verbatimCoordinates" xlink:type="simple"><named-content content-type="geo-json" specific-use="{&#34;type&#34;:&#34;Point&#34;,&#34;coordinates&#34;:[115.255000,-8.519444]}" id="NCID0EAMBG" xlink:type="simple">08°31'10"S, 115°15'18"E</named-content></named-content>; 260 m; 16.V.2010; leg. J.-M. Elouard; larva on slide; GBIFCH00592478; <named-content xmlns:xlink="http://www.w3.org/1999/xlink" content-type="dwc:institutional_code" xlink:title="Musée de Zoologie Lausanne" xlink:href="http://grbio.org/institution/musee-zoologique-0" xlink:type="simple">MZL</named-content>; 2 larvae in alcohol; GBIFCH00975611; <named-content xmlns:xlink="http://www.w3.org/1999/xlink" content-type="dwc:institutional_code" xlink:title="Musée de Zoologie Lausanne" xlink:href="http://grbio.org/institution/musee-zoologique-0" xlink:type="simple">MZL</named-content> • Sumatra Barat, Universitas Andalas campus, forest stream; <named-content xmlns:xlink="http://www.w3.org/1999/xlink" content-type="dwc:verbatimCoordinates" xlink:type="simple"><named-content content-type="geo-json" specific-use="{&#34;type&#34;:&#34;Point&#34;,&#34;coordinates&#34;:[100.473056,-0.911111]}" id="NCID0EQMBG" xlink:type="simple">00°54'40"S, 100°28'23"E</named-content></named-content>; 360 m; 08.XI.2011; leg. M. Balke; 3 larvae on slides; GBIFCH00592474, GBIFCH00592475, GBIFCH00592502; <named-content xmlns:xlink="http://www.w3.org/1999/xlink" content-type="dwc:institutional_code" xlink:title="Musée de Zoologie Lausanne" xlink:href="http://grbio.org/institution/musee-zoologique-0" xlink:type="simple">MZL</named-content>; 69 larvae in alcohol; GBIFCH00592489, GBIFCH00592501; GBIFCH00975582, GBIFCH00975583, GBIFCH00975595, GBIFCH00975596, GBIFCH00975597, GBIFCH00975603; <named-content xmlns:xlink="http://www.w3.org/1999/xlink" content-type="dwc:institutional_code" xlink:title="Musée de Zoologie Lausanne" xlink:href="http://grbio.org/institution/musee-zoologique-0" xlink:type="simple">MZL</named-content> • Flores, Maumere region, river in garden land; <named-content xmlns:xlink="http://www.w3.org/1999/xlink" content-type="dwc:verbatimCoordinates" xlink:type="simple"><named-content content-type="geo-json" specific-use="{&#34;type&#34;:&#34;Point&#34;,&#34;coordinates&#34;:[124.073333,-8.715278]}" id="NCID0EANBG" xlink:type="simple">08°42'55"S, 124°04'24"E</named-content></named-content>; 134 m; 21.IV.2012; leg. M. Balke; 2 larvae on slides; GBIFCH00592262, GBIFCH00592297; <named-content xmlns:xlink="http://www.w3.org/1999/xlink" content-type="dwc:institutional_code" xlink:title="Musée de Zoologie Lausanne" xlink:href="http://grbio.org/institution/musee-zoologique-0" xlink:type="simple">MZL</named-content>; 18 larvae in alcohol; GBIFCH00592264, GBIFCH00592265, GBIFCH00975606; <named-content xmlns:xlink="http://www.w3.org/1999/xlink" content-type="dwc:institutional_code" xlink:title="Musée de Zoologie Lausanne" xlink:href="http://grbio.org/institution/musee-zoologique-0" xlink:type="simple">MZL</named-content>.</p><fig id="F4" position="float" orientation="portrait"><object-id xmlns:xlink="http://www.w3.org/1999/xlink" content-type="doi" xlink:type="simple">10.3897/zookeys.1135.93800.figure4</object-id><object-id xmlns:xlink="http://www.w3.org/1999/xlink" content-type="arpha" xlink:type="simple">38D31832-9875-597D-A685-754409C50107</object-id><label>Figure 4.</label><caption><p><italic><tp:taxon-name><tp:taxon-name-part taxon-name-part-type="genus" reg="Branchiobaetis">Branchiobaetis</tp:taxon-name-part></tp:taxon-name></italic> gen. nov., subimaginal gonostyli developing under cuticle of male last instar larva <bold>a</bold><italic><tp:taxon-name><tp:taxon-name-part taxon-name-part-type="genus" reg="Branchiobaetis">B.</tp:taxon-name-part><tp:taxon-name-part taxon-name-part-type="species" reg="javanicus">javanicus</tp:taxon-name-part></tp:taxon-name></italic> comb. nov. <bold>b</bold><italic><tp:taxon-name><tp:taxon-name-part taxon-name-part-type="genus" reg="Branchiobaetis">B.</tp:taxon-name-part><tp:taxon-name-part taxon-name-part-type="species" reg="sabahensis">sabahensis</tp:taxon-name-part></tp:taxon-name></italic> comb. nov. (not yet fully developed) <bold>c</bold><italic><tp:taxon-name><tp:taxon-name-part taxon-name-part-type="genus" reg="Branchiobaetis">B.</tp:taxon-name-part><tp:taxon-name-part taxon-name-part-type="species" reg="aduncus">aduncus</tp:taxon-name-part></tp:taxon-name></italic> sp. nov. <bold>d</bold><italic><tp:taxon-name><tp:taxon-name-part taxon-name-part-type="genus" reg="Branchiobaetis">B.</tp:taxon-name-part><tp:taxon-name-part taxon-name-part-type="species" reg="joachimi">joachimi</tp:taxon-name-part></tp:taxon-name></italic> sp. nov.</p></caption><graphic xmlns:xlink="http://www.w3.org/1999/xlink" xlink:href="zookeys-1135-001_article-93800__-g004.jpg" position="float" orientation="portrait" xlink:type="simple" id="oo_780334.jpg"><uri content-type="original_file" xlink:type="simple">https://binary.pensoft.net/fig/780334</uri></graphic></fig></tp:treatment-sec><tp:treatment-sec sec-type="Differential diagnosis" id="SECID0EVPBG"><title>Differential diagnosis.</title><p><bold>Larva.</bold> Following combination of characters distinguish <italic><tp:taxon-name><tp:taxon-name-part taxon-name-part-type="genus" reg="Branchiobaetis">B.</tp:taxon-name-part><tp:taxon-name-part taxon-name-part-type="species" reg="javanicus">javanicus</tp:taxon-name-part></tp:taxon-name></italic> comb. nov. from other species of <italic><tp:taxon-name><tp:taxon-name-part taxon-name-part-type="genus" reg="Branchiobaetis">Branchiobaetis</tp:taxon-name-part></tp:taxon-name></italic> gen. nov.: A) labial palp segment II with triangular protuberance, segment III rather long (<xref ref-type="bibr" rid="B40">Müller-Liebenau 1981</xref>: fig. 1b); B) dorsal margin of fore femur with row of spine-like setae, basally dense and partly arranged in double row (Fig. <xref ref-type="fig" rid="F7">7a</xref>; <xref ref-type="bibr" rid="B40">Müller-Liebenau 1981</xref>: fig. 1k); C) posterior margin of tergite I smooth, without spines; posterior margins of tergites II–X with triangular spines, partly longer than wide (Fig. <xref ref-type="fig" rid="F7">7j</xref>), partly as long as wide; posterior margin of sternites: I–VI smooth, without spines; VII smooth or with few small spines; VIII with few spaced, small, blunt spines; IX with triangular spines; D) paraproct not expanded, with stout setae along posterior margin.</p><fig id="F5" position="float" orientation="portrait"><object-id xmlns:xlink="http://www.w3.org/1999/xlink" content-type="doi" xlink:type="simple">10.3897/zookeys.1135.93800.figure5</object-id><object-id xmlns:xlink="http://www.w3.org/1999/xlink" content-type="arpha" xlink:type="simple">1361D413-665B-5F7D-B120-099703F349BA</object-id><label>Figure 5.</label><caption><p><italic><tp:taxon-name><tp:taxon-name-part taxon-name-part-type="genus" reg="Branchiobaetis">Branchiobaetis</tp:taxon-name-part><tp:taxon-name-part taxon-name-part-type="species" reg="javanicus">javanicus</tp:taxon-name-part></tp:taxon-name></italic> comb. nov., exuviae of last instar male larva <bold>a</bold> portion of antenna <bold>b</bold> head <bold>c</bold> enlarged right eye and precursor of turbinate eye <bold>d</bold> left half of pronotum and mesonotum <bold>e</bold> abdomen.</p></caption><graphic xmlns:xlink="http://www.w3.org/1999/xlink" xlink:href="zookeys-1135-001_article-93800__-g005.jpg" position="float" orientation="portrait" xlink:type="simple" id="oo_780335.jpg"><uri content-type="original_file" xlink:type="simple">https://binary.pensoft.net/fig/780335</uri></graphic></fig></tp:treatment-sec><tp:treatment-sec sec-type="Morphological features and their development" id="SECID0EBSBG"><title>Morphological features and their development.</title><p>Imagos and subimagos are described by <xref ref-type="bibr" rid="B57">Ulmer (1913</xref>, <xref ref-type="bibr" rid="B58">1924</xref>). Müller-Liebenau correctly reported that hind wing has not two, but three veins (Fig. <xref ref-type="fig" rid="F9">9e</xref>; <xref ref-type="bibr" rid="B40">Müller-Liebenau 1981</xref>: fig. 2b). Larva is described by <xref ref-type="bibr" rid="B59">Ulmer (1939)</xref>; larval characters are illustrated by <xref ref-type="bibr" rid="B40">Müller-Liebenau (1981</xref>: fig. 1). Here we give additional figures of larvae (Figs <xref ref-type="fig" rid="F1">1a, b</xref>, <xref ref-type="fig" rid="F3">3a</xref>, <xref ref-type="fig" rid="F5">5a</xref>–<xref ref-type="fig" rid="F7">7k</xref>), subimagos (Fig. <xref ref-type="fig" rid="F8">8a–h</xref>), male imago (Figs <xref ref-type="fig" rid="F9">9a, b, j</xref>, <xref ref-type="fig" rid="F10">10d–f</xref>) and female imago (Fig. <xref ref-type="fig" rid="F9">9c–g, k</xref>).</p><fig id="F6" position="float" orientation="portrait"><object-id xmlns:xlink="http://www.w3.org/1999/xlink" content-type="doi" xlink:type="simple">10.3897/zookeys.1135.93800.figure6</object-id><object-id xmlns:xlink="http://www.w3.org/1999/xlink" content-type="arpha" xlink:type="simple">DB2427B2-6881-5C80-8430-50E6A707A7F1</object-id><label>Figure 6.</label><caption><p><italic><tp:taxon-name><tp:taxon-name-part taxon-name-part-type="genus" reg="Branchiobaetis">Branchiobaetis</tp:taxon-name-part><tp:taxon-name-part taxon-name-part-type="species" reg="javanicus">javanicus</tp:taxon-name-part></tp:taxon-name></italic> comb. nov., larva <bold>a, b</bold> apices of left and right mandibles with mandibles of next instar developing inside them.</p></caption><graphic xmlns:xlink="http://www.w3.org/1999/xlink" xlink:href="zookeys-1135-001_article-93800__-g006.jpg" position="float" orientation="portrait" xlink:type="simple" id="oo_780336.jpg"><uri content-type="original_file" xlink:type="simple">https://binary.pensoft.net/fig/780336</uri></graphic></fig><p><bold><italic>Turbinate eyes</italic>.</bold><xref ref-type="bibr" rid="B57">Ulmer (1913</xref>, <xref ref-type="bibr" rid="B58">1924</xref>) reported only colour of turbinate eyes (brown-grey), but not their shape. Turbinate eyes of male imago and subimago unusually small, cylindrical, with facetted surfaces round; facetted surface with approx. ten facets in diameter (Fig. <xref ref-type="fig" rid="F9">9b</xref>). In last instar male larva, precursors of the turbinate eyes representing a pair of reddish-brown maculae of egg-like shape; at middle of this macula, a smaller round area with well-expressed facets, approx. ten facets in diameter; peripheral area of the macula consists of very small and indistinct facets (Fig. <xref ref-type="fig" rid="F5">5c</xref>). Facetted surface of subimago and imago is developed from the round area, but not from the whole reddish brown macula.</p><fig id="F7" position="float" orientation="portrait"><object-id xmlns:xlink="http://www.w3.org/1999/xlink" content-type="doi" xlink:type="simple">10.3897/zookeys.1135.93800.figure7</object-id><object-id xmlns:xlink="http://www.w3.org/1999/xlink" content-type="arpha" xlink:type="simple">1095D1E9-707F-517A-A4CC-5200E9BD67DE</object-id><label>Figure 7.</label><caption><p><italic><tp:taxon-name><tp:taxon-name-part taxon-name-part-type="genus" reg="Branchiobaetis">Branchiobaetis</tp:taxon-name-part><tp:taxon-name-part taxon-name-part-type="species" reg="javanicus">javanicus</tp:taxon-name-part></tp:taxon-name></italic> comb. nov., larva <bold>a–c</bold> fore, middle, and hind legs <bold>d–f</bold> femoral patch of fore, middle and hind legs <bold>g–i</bold> femoral patch of fore, middle and hind legs <bold>j</bold> abdominal tergum <bold>k</bold> claw.</p></caption><graphic xmlns:xlink="http://www.w3.org/1999/xlink" xlink:href="zookeys-1135-001_article-93800__-g007.jpg" position="float" orientation="portrait" xlink:type="simple" id="oo_780337.jpg"><uri content-type="original_file" xlink:type="simple">https://binary.pensoft.net/fig/780337</uri></graphic></fig><p><bold><italic>Larval mandibles</italic></bold> (Fig. <xref ref-type="fig" rid="F6">6a, b</xref>). Incisors of left and right mandibles very long and parallel-sided (i.e., blade-like), with rounded apex and two small pointed denticles in proximal half.</p><p>N.B. Such shape of mandibular incisors is only visible when they are developed inside mandibles of the previous instar (Fig. <xref ref-type="fig" rid="F6">6a, b</xref>) and possibly just after the moult, before the mandibles are hardened and the larva starts to eat. After feeding, the incisors are worn and sometimes broken, so look much shorter (see outer lines of the same figures). Such worn mandibles are figured by <xref ref-type="bibr" rid="B40">Müller-Liebenau (1981</xref>: fig. 1e).</p><p><bold><italic>Maxillary and sternal gills</italic></bold> (Fig. <xref ref-type="fig" rid="F1">1a, b</xref>). Presence of small ventral tracheal gills not formerly reported. Presence of a pair of maxillary gills and a pair of fore coxal gills.</p><fig id="F8" position="float" orientation="portrait"><object-id xmlns:xlink="http://www.w3.org/1999/xlink" content-type="doi" xlink:type="simple">10.3897/zookeys.1135.93800.figure8</object-id><object-id xmlns:xlink="http://www.w3.org/1999/xlink" content-type="arpha" xlink:type="simple">5CB566A9-ACF7-56D7-8329-1B29565961BD</object-id><label>Figure 8.</label><caption><p><italic><tp:taxon-name><tp:taxon-name-part taxon-name-part-type="genus" reg="Branchiobaetis">Branchiobaetis</tp:taxon-name-part><tp:taxon-name-part taxon-name-part-type="species" reg="javanicus">javanicus</tp:taxon-name-part></tp:taxon-name></italic> comb. nov., subimagines <bold>a–g</bold> female subimaginal exuviae <bold>a</bold> foreleg, anterior view <bold>b</bold> fore femur, posterior view <bold>c, d</bold> base of fore tibia, anterior and posterior view <bold>e</bold> middle tibia <bold>f</bold> left mesopleuron with prealar and postsubalar sclerites <bold>g</bold> right part of mesonotum <bold>h</bold> middle tarsus of male subimago. Arrows show apex of patella-tibial suture.</p></caption><graphic xmlns:xlink="http://www.w3.org/1999/xlink" xlink:href="zookeys-1135-001_article-93800__-g008.jpg" position="float" orientation="portrait" xlink:type="simple" id="oo_780338.jpg"><uri content-type="original_file" xlink:type="simple">https://binary.pensoft.net/fig/780338</uri></graphic></fig><p>Each maxillary gill located on outer side of articulation between stipes and cardo; trachea penetrating into this gill, arising from paired tracheal stem which is more distally divided into branch penetrating into maxilla and branch penetrating into corresponding half of labium (Fig. <xref ref-type="fig" rid="F1">1a</xref>).</p><fig id="F9" position="float" orientation="portrait"><object-id xmlns:xlink="http://www.w3.org/1999/xlink" content-type="doi" xlink:type="simple">10.3897/zookeys.1135.93800.figure9</object-id><object-id xmlns:xlink="http://www.w3.org/1999/xlink" content-type="arpha" xlink:type="simple">A287FD28-EAA4-5F62-936E-1BF7205A0CFA</object-id><label>Figure 9.</label><caption><p><italic><tp:taxon-name><tp:taxon-name-part taxon-name-part-type="genus" reg="Branchiobaetis">Branchiobaetis</tp:taxon-name-part><tp:taxon-name-part taxon-name-part-type="species" reg="javanicus">javanicus</tp:taxon-name-part></tp:taxon-name></italic> comb. nov. <bold>a</bold> fore wing of male imago <bold>b</bold> head of male imago <bold>c, d</bold> fore and hind wing of female imago <bold>e</bold> hind wing enlarged <bold>f</bold> head and thorax of female imago <bold>g</bold> middle leg <bold>h, i</bold> male subimaginal abdomen extracted from larva <bold>j</bold> abdomen of male imago <bold>k</bold> abdomen of female imago.</p></caption><graphic xmlns:xlink="http://www.w3.org/1999/xlink" xlink:href="zookeys-1135-001_article-93800__-g009.jpg" position="float" orientation="portrait" xlink:type="simple" id="oo_780339.jpg"><uri content-type="original_file" xlink:type="simple">https://binary.pensoft.net/fig/780339</uri></graphic></fig><p>Each fore coxal gill located on inner side of coxal articulation, i.e., on the membrane between coxa and prosternum; trachea penetrating into this gill, arising from trachea going into foreleg; close to its base, trachea is divided into branch passing inside prosternum and branch penetrating into gill. Inside fore coxal gill, trachea widened, thin-walled and colourless (Fig. <xref ref-type="fig" rid="F1">1b</xref>).</p><p><bold><italic>Patella-tibial suture</italic>.</bold> Patella-tibial suture present on all legs of larva, female subimago and female imago, including their fore legs (that is characteristic for Anteropatellata); greatly stretched along tibia: in larva reaching inner side of tibia in distal ¼ (Fig. <xref ref-type="fig" rid="F7">7a, c</xref>), in subimago and imago near middle of tibia (Figs <xref ref-type="fig" rid="F8">8a, e</xref>, <xref ref-type="fig" rid="F9">9g</xref>); in all stages patella-tibial suture barely reaching inner side of tibia, not crossing it.</p><fig id="F10" position="float" orientation="portrait"><object-id xmlns:xlink="http://www.w3.org/1999/xlink" content-type="doi" xlink:type="simple">10.3897/zookeys.1135.93800.figure10</object-id><object-id xmlns:xlink="http://www.w3.org/1999/xlink" content-type="arpha" xlink:type="simple">F6FCF273-AA86-5D1D-A747-92ABF512840B</object-id><label>Figure 10.</label><caption><p><italic><tp:taxon-name><tp:taxon-name-part taxon-name-part-type="genus" reg="Branchiobaetis">Branchiobaetis</tp:taxon-name-part><tp:taxon-name-part taxon-name-part-type="species" reg="javanicus">javanicus</tp:taxon-name-part></tp:taxon-name></italic> comb. nov., male genitalia <bold>a</bold> subimaginal gonostyli crumpled under larval cuticle at earlier stage of development <bold>b</bold> subimaginal gonostyli extracted from larva starting to molt to subimago <bold>c</bold> genitalia of subimago, ventral view <bold>d</bold> genitalia of imago, ventral view <bold>e</bold> the same, apex of gonostylus <bold>f</bold> genitalia of imago, dorsal view. Abbreviations: gs1–gs3, segments of gonostyli; gv, gonovectis; m.gs, gonostylar muscle; m.sg, styligeral muscle; pgs, larval protogonostylus; usg, unistyliger.</p></caption><graphic xmlns:xlink="http://www.w3.org/1999/xlink" xlink:href="zookeys-1135-001_article-93800__-g010.jpg" position="float" orientation="portrait" xlink:type="simple" id="oo_780340.jpg"><uri content-type="original_file" xlink:type="simple">https://binary.pensoft.net/fig/780340</uri></graphic></fig><p><bold><italic>Femoral patch</italic>.</bold> Each larval leg with a femoral patch/field of minute curved setae on inner side of femur near its base (that is characteristic of Baetofemorata); femoral patch on hind leg large (Fig. <xref ref-type="fig" rid="F7">7f, i</xref>), but on fore and middle legs either much smaller (Fig. <xref ref-type="fig" rid="F7">7d, e</xref>), or indistinct (Fig. <xref ref-type="fig" rid="F7">7g, h</xref>).</p><fig id="F11" position="float" orientation="portrait"><object-id xmlns:xlink="http://www.w3.org/1999/xlink" content-type="doi" xlink:type="simple">10.3897/zookeys.1135.93800.figure11</object-id><object-id xmlns:xlink="http://www.w3.org/1999/xlink" content-type="arpha" xlink:type="simple">0BE715A1-4D32-5972-AA9E-D56B75CE770D</object-id><label>Figure 11.</label><caption><p><italic><tp:taxon-name><tp:taxon-name-part taxon-name-part-type="genus" reg="Branchiobaetis">Branchiobaetis</tp:taxon-name-part><tp:taxon-name-part taxon-name-part-type="species" reg="javanicus">javanicus</tp:taxon-name-part></tp:taxon-name></italic> comb. nov., eggs.</p></caption><graphic xmlns:xlink="http://www.w3.org/1999/xlink" xlink:href="zookeys-1135-001_article-93800__-g011.jpg" position="float" orientation="portrait" xlink:type="simple" id="oo_780341.jpg"><uri content-type="original_file" xlink:type="simple">https://binary.pensoft.net/fig/780341</uri></graphic></fig><p><bold><italic>Texture of subimaginal tarsi</italic></bold> (Fig. <xref ref-type="fig" rid="F8">8c, d, h</xref>). In subimagos of both sexes, all tarsomeres covered with blunt microlepides; only very basal part of first tarsomere covered with microtrichia (like tibia), and apical parts of tarsomeres with pointed microlepides.</p><p><bold><italic>Colouration of subimaginal cuticle</italic>.</bold> Head colourless, antennae brown. Pronotum brown. Mesonotum mostly brown (Fig. <xref ref-type="fig" rid="F8">8g</xref>). Thoracic pleura with brown and colourless areas (Fig. <xref ref-type="fig" rid="F8">8f</xref>). Legs mostly light brownish with dark brown markings on femur, tibia, and tarsus (Fig. <xref ref-type="fig" rid="F8">8a–e</xref>). Abdominal terga nearly uniformly brown, slightly darker laterally; sterna lighter; cerci lighter brownish.</p><p><bold><italic>Colouration of abdomen of winged males</italic>.</bold> Abdominal colouration of male imago is adequately described by <xref ref-type="bibr" rid="B57">Ulmer (1913</xref>, <xref ref-type="bibr" rid="B58">1924</xref>). It consists of contrasting colourless-white areas, vine-red areas and black areas, with sharply different colour patterns of the terga I–II, III–IV, V–VII, VIII–IX, and X, and sharply different colour patterns of the sterna I–IV, V–VII, VIII, and IX (Fig. <xref ref-type="fig" rid="F9">9j</xref>).</p><p>Abdominal colouration of subimago was briefly characterized by <xref ref-type="bibr" rid="B58">Ulmer (1924)</xref> as ‘Ähnlich der Imago, Segment III bis VII bräunlichgelb durchscheinend’. Among examined male subimagos reared from larvae or extracted from mature larvae, some individuals agree with this characteristic, i.e., their terga I–II and VIII–IX are dark brown, but terga III–VII and all sterna are uniformly light brownish (Fig. <xref ref-type="fig" rid="F9">9h</xref>); some individuals have terga and sterna III–VII differentiated somewhat approximating to that of imago (Fig. <xref ref-type="fig" rid="F9">9i</xref>).</p><p><bold><italic>Gonostyli of male</italic>.</bold> Imaginal gonostyli with characteristic species-specific shape (Fig. <xref ref-type="fig" rid="F10">10d, e</xref>; <xref ref-type="bibr" rid="B58">Ulmer 1924</xref>: fig. 25): unistyliger (wrongly called ‘Glied I’ in <xref ref-type="bibr" rid="B58">Ulmer 1924</xref>) cylindrical, somewhat narrowed at middle; segment I of gonostylus (wrongly called ‘Glied II’ in <xref ref-type="bibr" rid="B58">Ulmer 1924</xref>) with projected blunt angle proximad of its middle; segment III of gonostylus (wrongly called ‘Glied IV’ in <xref ref-type="bibr" rid="B58">Ulmer 1924</xref>) short and triangular, i.e., apically widened and truncate.</p><p>N.B. When developing subimaginal gonostyli are bent under the larval cuticle, segment II of gonostylus is bent medially (as in other Baetofemorata), and segment III is sharply bent laterally, that is a peculiar feature of <italic><tp:taxon-name><tp:taxon-name-part taxon-name-part-type="genus" reg="Branchiobaetis">Branchiobaetis</tp:taxon-name-part></tp:taxon-name></italic> gen. nov. (Fig. <xref ref-type="fig" rid="F10">10a, b</xref>). In subimago freed from the larval cuticle, gonostyli retain features of their previous pose under larval cuticle, with segments II sharply bent medially and segments III somewhat bent laterally (Fig. <xref ref-type="fig" rid="F10">10c</xref>); the species-specific shape of segment III is present in imaginal stage only (Fig. <xref ref-type="fig" rid="F10">10d, e</xref>). A paradoxical feature is that segment III starts to develop as unusually long (Fig. <xref ref-type="fig" rid="F10">10a</xref>), later it is bent and pressed to the 2<sup>nd</sup> segment (Fig. <xref ref-type="fig" rid="F10">10b</xref>), while subsequently it becomes shorter (Fig. <xref ref-type="fig" rid="F10">10c, d</xref>).</p><p><bold><italic>Internal parts of male genitalia</italic>.</bold> Sterno-styligeral muscle developed, but slender; gonovectes S-shaped, i.e., arched, with apices curved cranially (Fig. <xref ref-type="fig" rid="F10">10f</xref>).</p><p><bold><italic>Egg</italic></bold> (Fig. <xref ref-type="fig" rid="F11">11a–d</xref>). Eggs irregularly oval, with irregularly situated shallow cavities, and surface of chorion rugose.</p><p><bold><italic><tp:taxon-name><tp:taxon-name-part taxon-name-part-type="genus" reg="Dimension">Dimension</tp:taxon-name-part></tp:taxon-name></italic>.</bold> Size rather variable: fore wing length of male and female (and the general body length) varies from 6 mm to 10 mm; females usually larger than males.</p></tp:treatment-sec><tp:treatment-sec sec-type="Larval habitat" id="SECID0E2DAI"><title>Larval habitat.</title><p>
            Tergalii unable for rhythmical respiratory movements (as in other Baetungulata), and larvae are unable to live for a long time in stagnant water. Larvae are most abundant in fast streams with cold water.</p></tp:treatment-sec><tp:treatment-sec sec-type="distribution" id="SECID0EHEAI"><title>Distribution</title><p><bold>(Fig. <xref ref-type="fig" rid="F27">27b</xref>).</bold> Indonesia: Java, Lombok; <tp:taxon-name><tp:taxon-name-part taxon-name-part-type="genus" reg="Branchiobaetis">B.</tp:taxon-name-part><tp:taxon-name-part taxon-name-part-type="uncertainty-rank">cf.</tp:taxon-name-part><tp:taxon-name-part taxon-name-part-type="species" reg="javanicus">javanicus</tp:taxon-name-part></tp:taxon-name> comb. nov. Indonesia: Sumatra, Bali, Sumba, Sumbawa, Flores.</p></tp:treatment-sec><tp:treatment-sec><!--Section generated to contain objects referenced in tp:taxon-treatment.--><fig id="F1" position="float" orientation="portrait"><object-id xmlns:xlink="http://www.w3.org/1999/xlink" content-type="doi" xlink:type="simple">10.3897/zookeys.1135.93800.figure1</object-id><object-id xmlns:xlink="http://www.w3.org/1999/xlink" content-type="arpha" xlink:type="simple">E1C2367E-BDF5-5345-BF24-32DE078D8B84</object-id><label>Figure 1.</label><caption><p><italic><tp:taxon-name><tp:taxon-name-part taxon-name-part-type="genus" reg="Branchiobaetis">Branchiobaetis</tp:taxon-name-part><tp:taxon-name-part taxon-name-part-type="species" reg="javanicus">javanicus</tp:taxon-name-part></tp:taxon-name></italic> comb. nov., larva <bold>a</bold> maxillae and labium, dorsal view <bold>b</bold> prosternum and bases of forelegs, front view.</p></caption><graphic xmlns:xlink="http://www.w3.org/1999/xlink" xlink:href="zookeys-1135-001_article-93800__-g001.jpg" position="float" orientation="portrait" xlink:type="simple" id="oo_780331.jpg"><uri content-type="original_file" xlink:type="simple">https://binary.pensoft.net/fig/780331</uri></graphic></fig><fig id="F3" position="float" orientation="portrait"><object-id xmlns:xlink="http://www.w3.org/1999/xlink" content-type="doi" xlink:type="simple">10.3897/zookeys.1135.93800.figure3</object-id><object-id xmlns:xlink="http://www.w3.org/1999/xlink" content-type="arpha" xlink:type="simple">06C972AD-F330-50CE-9C2C-0CF46651F091</object-id><label>Figure 3.</label><caption><p><italic><tp:taxon-name><tp:taxon-name-part taxon-name-part-type="genus" reg="Branchiobaetis">Branchiobaetis</tp:taxon-name-part><tp:taxon-name-part taxon-name-part-type="species" reg="javanicus">javanicus</tp:taxon-name-part></tp:taxon-name></italic> comb. nov., larva <bold>a</bold> dorsal margin of foreleg. <italic><tp:taxon-name><tp:taxon-name-part taxon-name-part-type="genus" reg="Branchiobaetis">Branchiobaetis</tp:taxon-name-part><tp:taxon-name-part taxon-name-part-type="species" reg="joachimi">joachimi</tp:taxon-name-part></tp:taxon-name></italic> sp. nov., larva <bold>b</bold> dorsal margin of foreleg.</p></caption><graphic xmlns:xlink="http://www.w3.org/1999/xlink" xlink:href="zookeys-1135-001_article-93800__-g003.jpg" position="float" orientation="portrait" xlink:type="simple" id="oo_780333.jpg"><uri content-type="original_file" xlink:type="simple">https://binary.pensoft.net/fig/780333</uri></graphic></fig><fig id="F27" position="float" orientation="portrait"><object-id xmlns:xlink="http://www.w3.org/1999/xlink" content-type="doi" xlink:type="simple">10.3897/zookeys.1135.93800.figure27</object-id><object-id xmlns:xlink="http://www.w3.org/1999/xlink" content-type="arpha" xlink:type="simple">193679CA-17A2-52C9-94EF-722E560CE9A7</object-id><label>Figure 27.</label><caption><p>Distribution maps <bold>a</bold><italic><tp:taxon-name><tp:taxon-name-part taxon-name-part-type="genus" reg="Branchiobaetis">Branchiobaetis</tp:taxon-name-part></tp:taxon-name></italic> gen. nov. in Southeast Asia <bold>b</bold> Known species of <italic><tp:taxon-name><tp:taxon-name-part taxon-name-part-type="genus" reg="Branchiobaetis">Branchiobaetis</tp:taxon-name-part></tp:taxon-name></italic> gen. nov.</p></caption><graphic xmlns:xlink="http://www.w3.org/1999/xlink" xlink:href="zookeys-1135-001_article-93800__-g027.jpg" position="float" orientation="portrait" xlink:type="simple" id="oo_780357.jpg"><uri content-type="original_file" xlink:type="simple">https://binary.pensoft.net/fig/780357</uri></graphic></fig></tp:treatment-sec><ref-list><ref id="B57"><mixed-citation xmlns:xlink="http://www.w3.org/1999/xlink" xlink:type="simple"><person-group><name name-style="western"><surname>Ulmer</surname><given-names>G</given-names></name></person-group> (<year>1913</year>) <article-title>Ephemeriden aus Java, gesammelt von Edw. Jacobsen.</article-title><source>Notes from the Leiden Museum</source><volume>35</volume>: <fpage>102</fpage>–<lpage>120</lpage>.</mixed-citation></ref><ref id="B40"><mixed-citation xmlns:xlink="http://www.w3.org/1999/xlink" xlink:type="simple"><person-group><name name-style="western"><surname>Müller-Liebenau</surname><given-names>I</given-names></name></person-group> (<year>1981</year>) <article-title>Review of the original materiel of the baetid genera <italic><tp:taxon-name><tp:taxon-name-part taxon-name-part-type="genus">Baetis</tp:taxon-name-part></tp:taxon-name></italic> and <italic><tp:taxon-name><tp:taxon-name-part taxon-name-part-type="genus">Pseudocloeon</tp:taxon-name-part></tp:taxon-name></italic> from the Sunda Islands and the Philippines described by G. Ulmer, with some general remarks (<tp:taxon-name><tp:taxon-name-part taxon-name-part-type="class">Insecta</tp:taxon-name-part></tp:taxon-name>: <tp:taxon-name><tp:taxon-name-part taxon-name-part-type="order">Ephemeroptera</tp:taxon-name-part></tp:taxon-name>).</article-title><source>Mitteilungen aus dem Hamburgischen Zoologischen Museum und Institut</source><volume>78</volume>: <fpage>197</fpage>–<lpage>208</lpage>.</mixed-citation></ref><ref id="B48"><mixed-citation xmlns:xlink="http://www.w3.org/1999/xlink" xlink:type="simple"><person-group><name name-style="western"><surname>Sartori</surname><given-names>M</given-names></name><name name-style="western"><surname>Kubiak</surname><given-names>M</given-names></name><name name-style="western"><surname>Rajaei</surname><given-names>H</given-names></name></person-group> (<year>2016</year>) <article-title>An updated list of type material of <tp:taxon-name><tp:taxon-name-part taxon-name-part-type="order">Ephemeroptera</tp:taxon-name-part></tp:taxon-name> Hyatt &amp; Arms, 1890, deposited at the Zoological Museum of Hamburg (<named-content content-type="dwc:institutional_code" xlink:title="Zoologisches Museum Hamburg" xlink:href="http://grbio.org/institution/zoologisches-museum-hamburg" xlink:type="simple">ZMH</named-content>).</article-title><source>ZooKeys</source><volume>607</volume>: <fpage>49</fpage>–<lpage>68</lpage>. <ext-link xlink:type="simple" ext-link-type="doi" xlink:href="10.3897/zookeys.607.9391">https://doi.org/10.3897/zookeys.607.9391</ext-link></mixed-citation></ref><ref id="B58"><mixed-citation xmlns:xlink="http://www.w3.org/1999/xlink" xlink:type="simple"><person-group><name name-style="western"><surname>Ulmer</surname><given-names>G</given-names></name></person-group> (<year>1924</year>) <article-title>Ephemeropteren von den Sunsa-Inseln und den Philippinen.</article-title><source>Treubia</source><volume>6</volume>: <fpage>28</fpage>–<lpage>91</lpage>.</mixed-citation></ref><ref id="B59"><mixed-citation xmlns:xlink="http://www.w3.org/1999/xlink" xlink:type="simple"><person-group><name name-style="western"><surname>Ulmer</surname><given-names>G</given-names></name></person-group> (<year>1939</year>) Eintagsfliegen (Ephemeropteren) von den Sunda-Inseln. Archiv für Hydrobiologie (Supplement 16): 443–692.</mixed-citation></ref></ref-list></tp:taxon-treatment>
