# Supplementary material for: ﻿A widespread new genus of Baetidae (Baetidae, Ephemeroptera) from Southeast Asia
Source: Zookeys. 2022 Dec 12;1135:1–59. doi: 10.3897/zookeys.1135.93800 (PMC9836713; doi:10.3897/zookeys.1135.93800)
Supplement: XML Treatment for Branchiobaetis sabahensis [file zookeys.1135.93800-treatment3.xml]

<!DOCTYPE tp:taxon-treatment
  PUBLIC "-//TaxonX//DTD Taxonomic Treatment Publishing DTD v0 20100105//EN" "tax-treatment-NSO.dtd">
<tp:taxon-treatment xmlns:tp="http://www.plazi.org/taxpub"><tp:treatment-meta><kwd-group><label>Taxon classification</label><kwd>
              <named-content content-type="kingdom">Animalia</named-content>
            </kwd><kwd>
              <named-content content-type="order">Ephemeroptera</named-content>
            </kwd><kwd>
              <named-content content-type="family">Baetidae</named-content>
            </kwd></kwd-group><mixed-citation publication-type="journal"><person-group><name><surname>Kaltenbach</surname><given-names>Thomas</given-names></name><name><surname>Kluge</surname><given-names>Nikita J.</given-names></name><name><surname>Gattolliat</surname><given-names>Jean-Luc</given-names></name></person-group><article-title>﻿A widespread new genus of <tp:taxon-name><tp:taxon-name-part taxon-name-part-type="family">Baetidae</tp:taxon-name-part></tp:taxon-name> (<tp:taxon-name><tp:taxon-name-part taxon-name-part-type="family">Baetidae</tp:taxon-name-part></tp:taxon-name>, <tp:taxon-name><tp:taxon-name-part taxon-name-part-type="order">Ephemeroptera</tp:taxon-name-part></tp:taxon-name>) from Southeast Asia</article-title><source>Zookeys</source><day>12</day><month>12</month><year>2022</year><volume>1135</volume><fpage>1</fpage><lpage>59</lpage><pub-id pub-id-type="doi">10.3897/zookeys.1135.93800</pub-id></mixed-citation></tp:treatment-meta><tp:nomenclature><label>﻿2.</label><tp:taxon-name>
            <object-id xmlns:xlink="http://www.w3.org/1999/xlink" content-type="arpha" xlink:type="simple">02F6F7AF-51A3-54BC-A2AF-C79154E564E4</object-id>
            <tp:taxon-name-part taxon-name-part-type="genus" reg="Branchiobaetis">Branchiobaetis</tp:taxon-name-part>
            <tp:taxon-name-part taxon-name-part-type="species" reg="sabahensis">sabahensis</tp:taxon-name-part>
          </tp:taxon-name><tp:taxon-authority>(Müller-Liebenau, 1984)</tp:taxon-authority><tp:taxon-status xmlns:xlink="http://www.w3.org/1999/xlink" xlink:type="simple">comb. nov.</tp:taxon-status><xref ref-type="fig" rid="F12">Figs 12</xref><xref ref-type="fig" rid="F13">, 13</xref><tp:nomenclature-citation-list><tp:nomenclature-citation><tp:taxon-name>
                <tp:taxon-name-part taxon-name-part-type="genus" reg="Baetis">Baetis</tp:taxon-name-part>
                <tp:taxon-name-part taxon-name-part-type="species" reg="sabahensis">sabahensis</tp:taxon-name-part>
              </tp:taxon-name><comment>: <xref ref-type="bibr" rid="B42">Müller-Liebenau 1984b</xref>: 89; figs 3, 9, 14, 14a.</comment></tp:nomenclature-citation></tp:nomenclature-citation-list></tp:nomenclature><tp:treatment-sec sec-type="material" id="SECID0EBHAI"><title>Material examined.</title><p>Malaysia • Sabah, Ranau; 14.–16.VII.1972; leg. G. F. Edmunds; ♂ larva on slide; <abbrev xmlns:xlink="http://www.w3.org/1999/xlink" xlink:title="Saint-Petersburg State University" id="ABBRID0EHHAI" xlink:type="simple">SPbU</abbrev> • Sabah, Kundasang; 04.IX.1994; leg. S. C. Kang; ♂ larva on slide; <abbrev xmlns:xlink="http://www.w3.org/1999/xlink" xlink:title="Saint-Petersburg State University" id="ABBRID0ELHAI" xlink:type="simple">SPbU</abbrev>.</p></tp:treatment-sec><tp:treatment-sec sec-type="material" id="SECID0EPHAI"><title><tp:taxon-name><tp:taxon-name-part taxon-name-part-type="genus" reg="Branchiobaetis">B.</tp:taxon-name-part><tp:taxon-name-part taxon-name-part-type="uncertainty-rank">cf.</tp:taxon-name-part><tp:taxon-name-part taxon-name-part-type="species" reg="sabahensis">sabahensis</tp:taxon-name-part></tp:taxon-name> comb. nov. material examined.</title><p>Indonesia • East Kalimantan, Bas. Malinau, River Seturan, loc. Seturan (2000-block 44–45), trib. Wok (Sungai Guang); <named-content xmlns:xlink="http://www.w3.org/1999/xlink" content-type="dwc:verbatimCoordinates" xlink:type="simple"><named-content content-type="geo-json" specific-use="{&#34;type&#34;:&#34;Point&#34;,&#34;coordinates&#34;:[116.553056,2.986667]}" id="NCID0EGIAI" xlink:type="simple">2°59'12"N, 116°33'11"E</named-content></named-content>; 16.VI.2000; leg. P. Derleth &amp; J.-L. Gattolliat; 3 larvae on slides; GBIFCH00592470, GBIFCH00592471, GBIFCH00592495; larva in alcohol; GBIFCH00270724; <named-content xmlns:xlink="http://www.w3.org/1999/xlink" content-type="dwc:institutional_code" xlink:title="Musée de Zoologie Lausanne" xlink:href="http://grbio.org/institution/musee-zoologique-0" xlink:type="simple">MZL</named-content> • East Kalimantan, Bas. Malinau, River Seturan, loc. Seturan (2001-block 57), trib. Bengahau; <named-content xmlns:xlink="http://www.w3.org/1999/xlink" content-type="dwc:verbatimCoordinates" xlink:type="simple"><named-content content-type="geo-json" specific-use="{&#34;type&#34;:&#34;Point&#34;,&#34;coordinates&#34;:[116.512778,2.989444]}" id="NCID0ESIAI" xlink:type="simple">02°59'22"N, 116°30'46"E</named-content></named-content>; 19.VIII.2000; leg. P. Derleth &amp; R. Schlaepfer; larva on slide; GBIFCH00592494; larva in alcohol; GBIFCH00270710; <named-content xmlns:xlink="http://www.w3.org/1999/xlink" content-type="dwc:institutional_code" xlink:title="Musée de Zoologie Lausanne" xlink:href="http://grbio.org/institution/musee-zoologique-0" xlink:type="simple">MZL</named-content> • East Kalimantan, Bas. Malinau, riv. Seturan, loc. Seturan (2001-block 57), trib. Benganau; <named-content xmlns:xlink="http://www.w3.org/1999/xlink" content-type="dwc:verbatimCoordinates" xlink:type="simple"><named-content content-type="geo-json" specific-use="{&#34;type&#34;:&#34;Point&#34;,&#34;coordinates&#34;:[116.512778,2.989444]}" id="NCID0E5IAI" xlink:type="simple">02°59'22"N, 116°30'46"E</named-content></named-content>; 11.IV.2001; leg. P. Derleth &amp; B. Feldmeyer; larva in alcohol; GBIFCH00270710; <named-content xmlns:xlink="http://www.w3.org/1999/xlink" content-type="dwc:institutional_code" xlink:title="Musée de Zoologie Lausanne" xlink:href="http://grbio.org/institution/musee-zoologique-0" xlink:type="simple">MZL</named-content>.</p><fig id="F12" position="float" orientation="portrait"><object-id xmlns:xlink="http://www.w3.org/1999/xlink" content-type="doi" xlink:type="simple">10.3897/zookeys.1135.93800.figure12</object-id><object-id xmlns:xlink="http://www.w3.org/1999/xlink" content-type="arpha" xlink:type="simple">FC7E3783-7594-5246-A203-09FB7DD8F6C2</object-id><label>Figure 12.</label><caption><p><italic><tp:taxon-name><tp:taxon-name-part taxon-name-part-type="genus" reg="Branchiobaetis">Branchiobaetis</tp:taxon-name-part><tp:taxon-name-part taxon-name-part-type="species" reg="sabahensis">sabahensis</tp:taxon-name-part></tp:taxon-name></italic> comb. nov., larva <bold>a</bold> head of male larva <bold>b</bold> labrum <bold>c</bold> prosternum and bases of forelegs, front view <bold>d</bold> labium.</p></caption><graphic xmlns:xlink="http://www.w3.org/1999/xlink" xlink:href="zookeys-1135-001_article-93800__-g012.jpg" position="float" orientation="portrait" xlink:type="simple" id="oo_780342.jpg"><uri content-type="original_file" xlink:type="simple">https://binary.pensoft.net/fig/780342</uri></graphic></fig></tp:treatment-sec><tp:treatment-sec sec-type="Differential diagnosis" id="SECID0EHKAI"><title>Differential diagnosis.</title><p><bold>Larva.</bold> Following combination of characters distinguish <italic><tp:taxon-name><tp:taxon-name-part taxon-name-part-type="genus" reg="Branchiobaetis">B.</tp:taxon-name-part><tp:taxon-name-part taxon-name-part-type="species" reg="sabahensis">sabahensis</tp:taxon-name-part></tp:taxon-name></italic> comb. nov. from other species of <italic><tp:taxon-name><tp:taxon-name-part taxon-name-part-type="genus" reg="Branchiobaetis">Branchiobaetis</tp:taxon-name-part></tp:taxon-name></italic> gen. nov.: A) labial palp segment II with short, thumb-like protuberance; segment III rather short and wide, ca. 0.5× length of segment II, ca. 0.8× as long as width at base, ca. 0.7× as long as maximal width (Fig. <xref ref-type="fig" rid="F12">12d</xref>; <xref ref-type="bibr" rid="B42">Müller-Liebenau 1984b</xref>: fig. 3b); B) incisor of right mandible with ventral denticle (<xref ref-type="bibr" rid="B42">Müller-Liebenau 1984b</xref>: fig. 3e; C) dorsal margin of femur with row of ca. 15 long, spine-like setae; no additional row of short setae along margin; no short, stout setae on surface of femur (Fig. <xref ref-type="fig" rid="F13">13a</xref>; <xref ref-type="bibr" rid="B42">Müller-Liebenau 1984b</xref>: fig. 3k); D) posterior margin of tergite I smooth, without spines; posterior margins of tergites II–III with rounded or triangular spines, posterior margins of tergites IV–X with triangular spines (Fig. <xref ref-type="fig" rid="F13">13c</xref>; <xref ref-type="bibr" rid="B42">Müller-Liebenau 1984b</xref>: fig. 14); posterior margins of sternites: I–V smooth, without spines; VI smooth, without spines, or with some small, triangular spines; VII–IX with triangular or blunt spines (Fig. <xref ref-type="fig" rid="F13">13d</xref>).</p><fig id="F13" position="float" orientation="portrait"><object-id xmlns:xlink="http://www.w3.org/1999/xlink" content-type="doi" xlink:type="simple">10.3897/zookeys.1135.93800.figure13</object-id><object-id xmlns:xlink="http://www.w3.org/1999/xlink" content-type="arpha" xlink:type="simple">BCBCB375-7DA0-5CC4-B956-CC8A0E67EE2F</object-id><label>Figure 13.</label><caption><p><italic><tp:taxon-name><tp:taxon-name-part taxon-name-part-type="genus" reg="Branchiobaetis">Branchiobaetis</tp:taxon-name-part><tp:taxon-name-part taxon-name-part-type="species" reg="sabahensis">sabahensis</tp:taxon-name-part></tp:taxon-name></italic> comb. nov., larva <bold>a</bold> apex of hind femur <bold>b</bold> paraproct <bold>c</bold> abdominal tergum IX <bold>d</bold> abdominal sternum VIII <bold>e</bold> tergalius.</p></caption><graphic xmlns:xlink="http://www.w3.org/1999/xlink" xlink:href="zookeys-1135-001_article-93800__-g013.jpg" position="float" orientation="portrait" xlink:type="simple" id="oo_780343.jpg"><uri content-type="original_file" xlink:type="simple">https://binary.pensoft.net/fig/780343</uri></graphic></fig><p><bold>Imago.</bold> Winged stages unknown. Judging from details revealed in last instar larva, turbinate eyes not narrowed; hind wing with costal projection; sterno-styligeral muscle present and thin.</p></tp:treatment-sec><tp:treatment-sec sec-type="comments" id="SECID0EHNAI"><title>Comments.</title><p>The original description of <italic><tp:taxon-name><tp:taxon-name-part taxon-name-part-type="genus" reg="Baetis">Baetis</tp:taxon-name-part><tp:taxon-name-part taxon-name-part-type="species" reg="sabahensis">sabahensis</tp:taxon-name-part></tp:taxon-name></italic> Müller-Liebenau, 1984 was based on larvae, and certain similarities of this species with <italic><tp:taxon-name><tp:taxon-name-part taxon-name-part-type="genus" reg="Branchiobaetis">B.</tp:taxon-name-part><tp:taxon-name-part taxon-name-part-type="species" reg="javanicus">javanicus</tp:taxon-name-part></tp:taxon-name></italic> were reported. The single argument to separate <italic><tp:taxon-name><tp:taxon-name-part taxon-name-part-type="genus" reg="Branchiobaetis">B.</tp:taxon-name-part><tp:taxon-name-part taxon-name-part-type="species" reg="sabahensis">sabahensis</tp:taxon-name-part></tp:taxon-name></italic> from <italic><tp:taxon-name><tp:taxon-name-part taxon-name-part-type="genus" reg="Branchiobaetis">B.</tp:taxon-name-part><tp:taxon-name-part taxon-name-part-type="species" reg="javanicus">javanicus</tp:taxon-name-part></tp:taxon-name></italic>, was the statement that ”<italic><tp:taxon-name><tp:taxon-name-part taxon-name-part-type="genus" reg="Baetis">Baetis</tp:taxon-name-part><tp:taxon-name-part taxon-name-part-type="species" reg="sabahensis">sabahensis</tp:taxon-name-part></tp:taxon-name></italic> sp. nov. is the only species in the genus with coxal gills on the first pair of legs” (<xref ref-type="bibr" rid="B42">Müller-Liebenau 1984b</xref>: 92). Larva of <italic><tp:taxon-name><tp:taxon-name-part taxon-name-part-type="genus" reg="Branchiobaetis">B.</tp:taxon-name-part><tp:taxon-name-part taxon-name-part-type="species" reg="javanicus">javanicus</tp:taxon-name-part></tp:taxon-name></italic> was described and figured by the same author earlier (<xref ref-type="bibr" rid="B40">Müller-Liebenau 1981</xref>), but the coxal and maxillary gills had not been reported (see above).</p><p>Larva of <italic><tp:taxon-name><tp:taxon-name-part taxon-name-part-type="genus" reg="Branchiobaetis">Branchiobaetis</tp:taxon-name-part><tp:taxon-name-part taxon-name-part-type="species" reg="sabahensis">sabahensis</tp:taxon-name-part></tp:taxon-name></italic> comb. nov. can be separated from <italic><tp:taxon-name><tp:taxon-name-part taxon-name-part-type="genus" reg="Branchiobaetis">B.</tp:taxon-name-part><tp:taxon-name-part taxon-name-part-type="species" reg="javanicus">javanicus</tp:taxon-name-part></tp:taxon-name></italic> comb. nov. by the following characters: A) dense spines on abdominal sternite VIII (Fig. <xref ref-type="fig" rid="F13">13d</xref>); B) presence of only one or two stout setae on paraproct, or complete absence (Fig. <xref ref-type="fig" rid="F13">13b</xref>); C) incisor of right mandible with ventral denticle; D) labial palp segment III short and wide (Fig. <xref ref-type="fig" rid="F12">12d</xref>; see above).</p><p>Judging by precursors of turbinate eyes developed in last instar male larva, male imago of <italic><tp:taxon-name><tp:taxon-name-part taxon-name-part-type="genus" reg="Branchiobaetis">B.</tp:taxon-name-part><tp:taxon-name-part taxon-name-part-type="species" reg="sabahensis">sabahensis</tp:taxon-name-part></tp:taxon-name></italic> comb. nov. should differ from <italic><tp:taxon-name><tp:taxon-name-part taxon-name-part-type="genus" reg="Branchiobaetis">B.</tp:taxon-name-part><tp:taxon-name-part taxon-name-part-type="species" reg="javanicus">javanicus</tp:taxon-name-part></tp:taxon-name></italic> comb. nov. by usual (not narrowed) turbinate eyes (Fig. <xref ref-type="fig" rid="F12">12a</xref>).</p><p><tp:taxon-name><tp:taxon-name-part taxon-name-part-type="genus" reg="Branchiobaetis">Branchiobaetis</tp:taxon-name-part><tp:taxon-name-part taxon-name-part-type="uncertainty-rank">cf.</tp:taxon-name-part><tp:taxon-name-part taxon-name-part-type="species" reg="sabahensis">sabahensis</tp:taxon-name-part></tp:taxon-name> comb. nov. Specimens from Indonesia (Kalimantan) always have a series of stout setae along posterior margin of paraproct, contrary to specimens from Malaysia (Sabah). As there are no other differentiating characters to <italic><tp:taxon-name><tp:taxon-name-part taxon-name-part-type="genus" reg="Branchiobaetis">B.</tp:taxon-name-part><tp:taxon-name-part taxon-name-part-type="species" reg="sabahensis">sabahensis</tp:taxon-name-part></tp:taxon-name></italic> comb. nov. from Malaysia (Sabah), we treat this population as <tp:taxon-name><tp:taxon-name-part taxon-name-part-type="genus" reg="Branchiobaetis">B.</tp:taxon-name-part><tp:taxon-name-part taxon-name-part-type="uncertainty-rank">cf.</tp:taxon-name-part><tp:taxon-name-part taxon-name-part-type="species" reg="sabahensis">sabahensis</tp:taxon-name-part></tp:taxon-name> comb. nov., waiting for genetic investigation of fresh material in the future.</p></tp:treatment-sec><tp:treatment-sec sec-type="distribution" id="SECID0E5SAI"><title>Distribution</title><p><bold>(Fig. <xref ref-type="fig" rid="F27">27b</xref>).</bold> Malaysia (Borneo: Sabah); <tp:taxon-name><tp:taxon-name-part taxon-name-part-type="genus" reg="Branchiobaetis">B.</tp:taxon-name-part><tp:taxon-name-part taxon-name-part-type="uncertainty-rank">cf.</tp:taxon-name-part><tp:taxon-name-part taxon-name-part-type="species" reg="sabahensis">sabahensis</tp:taxon-name-part></tp:taxon-name> comb. nov. Indonesia (Borneo: Kalimantan).</p></tp:treatment-sec><tp:treatment-sec><!--Section generated to contain objects referenced in tp:taxon-treatment.--><fig id="F27" position="float" orientation="portrait"><object-id xmlns:xlink="http://www.w3.org/1999/xlink" content-type="doi" xlink:type="simple">10.3897/zookeys.1135.93800.figure27</object-id><object-id xmlns:xlink="http://www.w3.org/1999/xlink" content-type="arpha" xlink:type="simple">193679CA-17A2-52C9-94EF-722E560CE9A7</object-id><label>Figure 27.</label><caption><p>Distribution maps <bold>a</bold><italic><tp:taxon-name><tp:taxon-name-part taxon-name-part-type="genus" reg="Branchiobaetis">Branchiobaetis</tp:taxon-name-part></tp:taxon-name></italic> gen. nov. in Southeast Asia <bold>b</bold> Known species of <italic><tp:taxon-name><tp:taxon-name-part taxon-name-part-type="genus" reg="Branchiobaetis">Branchiobaetis</tp:taxon-name-part></tp:taxon-name></italic> gen. nov.</p></caption><graphic xmlns:xlink="http://www.w3.org/1999/xlink" xlink:href="zookeys-1135-001_article-93800__-g027.jpg" position="float" orientation="portrait" xlink:type="simple" id="oo_780357.jpg"><uri content-type="original_file" xlink:type="simple">https://binary.pensoft.net/fig/780357</uri></graphic></fig></tp:treatment-sec><ref-list><ref id="B42"><mixed-citation xmlns:xlink="http://www.w3.org/1999/xlink" xlink:type="simple"><person-group><name name-style="western"><surname>Müller-Liebenau</surname><given-names>I</given-names></name></person-group> (<year>1984b</year>) <tp:taxon-name><tp:taxon-name-part taxon-name-part-type="family">Baetidae</tp:taxon-name-part></tp:taxon-name> from Sabah (East Malaysia) (<tp:taxon-name><tp:taxon-name-part taxon-name-part-type="order">Ephemeroptera</tp:taxon-name-part></tp:taxon-name>). In: Landa V, Soldán T, Tonner M (Eds) Proceedings of the Fourth International Conference on <tp:taxon-name><tp:taxon-name-part taxon-name-part-type="order">Ephemeroptera</tp:taxon-name-part></tp:taxon-name>, Czechoslovak Academy of Sciences, Budejovice, 85–89.</mixed-citation></ref><ref id="B40"><mixed-citation xmlns:xlink="http://www.w3.org/1999/xlink" xlink:type="simple"><person-group><name name-style="western"><surname>Müller-Liebenau</surname><given-names>I</given-names></name></person-group> (<year>1981</year>) <article-title>Review of the original materiel of the baetid genera <italic><tp:taxon-name><tp:taxon-name-part taxon-name-part-type="genus">Baetis</tp:taxon-name-part></tp:taxon-name></italic> and <italic><tp:taxon-name><tp:taxon-name-part taxon-name-part-type="genus">Pseudocloeon</tp:taxon-name-part></tp:taxon-name></italic> from the Sunda Islands and the Philippines described by G. Ulmer, with some general remarks (<tp:taxon-name><tp:taxon-name-part taxon-name-part-type="class">Insecta</tp:taxon-name-part></tp:taxon-name>: <tp:taxon-name><tp:taxon-name-part taxon-name-part-type="order">Ephemeroptera</tp:taxon-name-part></tp:taxon-name>).</article-title><source>Mitteilungen aus dem Hamburgischen Zoologischen Museum und Institut</source><volume>78</volume>: <fpage>197</fpage>–<lpage>208</lpage>.</mixed-citation></ref></ref-list></tp:taxon-treatment>
