# Supplementary material for: ﻿A widespread new genus of Baetidae (Baetidae, Ephemeroptera) from Southeast Asia
Source: Zookeys. 2022 Dec 12;1135:1–59. doi: 10.3897/zookeys.1135.93800 (PMC9836713; doi:10.3897/zookeys.1135.93800)
Supplement: XML Treatment for Branchiobaetis aduncus [file zookeys.1135.93800-treatment4.xml]

<!DOCTYPE tp:taxon-treatment
  PUBLIC "-//TaxonX//DTD Taxonomic Treatment Publishing DTD v0 20100105//EN" "tax-treatment-NSO.dtd">
<tp:taxon-treatment xmlns:tp="http://www.plazi.org/taxpub"><tp:treatment-meta><kwd-group><label>Taxon classification</label><kwd>
              <named-content content-type="kingdom">Animalia</named-content>
            </kwd><kwd>
              <named-content content-type="order">Ephemeroptera</named-content>
            </kwd><kwd>
              <named-content content-type="family">Baetidae</named-content>
            </kwd></kwd-group><mixed-citation publication-type="journal"><person-group><name><surname>Kaltenbach</surname><given-names>Thomas</given-names></name><name><surname>Kluge</surname><given-names>Nikita J.</given-names></name><name><surname>Gattolliat</surname><given-names>Jean-Luc</given-names></name></person-group><article-title>﻿A widespread new genus of <tp:taxon-name><tp:taxon-name-part taxon-name-part-type="family">Baetidae</tp:taxon-name-part></tp:taxon-name> (<tp:taxon-name><tp:taxon-name-part taxon-name-part-type="family">Baetidae</tp:taxon-name-part></tp:taxon-name>, <tp:taxon-name><tp:taxon-name-part taxon-name-part-type="order">Ephemeroptera</tp:taxon-name-part></tp:taxon-name>) from Southeast Asia</article-title><source>Zookeys</source><day>12</day><month>12</month><year>2022</year><volume>1135</volume><fpage>1</fpage><lpage>59</lpage><pub-id pub-id-type="doi">10.3897/zookeys.1135.93800</pub-id></mixed-citation></tp:treatment-meta><tp:nomenclature><label>﻿3.</label><tp:taxon-name>
            <object-id xmlns:xlink="http://www.w3.org/1999/xlink" content-type="arpha" xlink:type="simple">19C267A0-6F2B-5990-A401-21AEDD8A141A</object-id>
            <tp:taxon-name-part taxon-name-part-type="genus" reg="Branchiobaetis">Branchiobaetis</tp:taxon-name-part>
            <tp:taxon-name-part taxon-name-part-type="species" reg="aduncus">aduncus</tp:taxon-name-part>
            <object-id xmlns:xlink="http://www.w3.org/1999/xlink" content-type="zoobank" xlink:type="simple">https://zoobank.org/FE94DE11-B90B-42F7-81F8-FB99DA52F090</object-id>
          </tp:taxon-name><tp:taxon-status xmlns:xlink="http://www.w3.org/1999/xlink" xlink:type="simple">sp. nov.</tp:taxon-status><xref ref-type="fig" rid="F14">Figs 14</xref><xref ref-type="fig" rid="F15">, 15</xref><xref ref-type="fig" rid="F24">, 24a</xref><xref ref-type="fig" rid="F26">, 26a</xref><xref ref-type="fig" rid="F28">, 28a</xref></tp:nomenclature><tp:treatment-sec sec-type="type material" id="SECID0EVVAI"><title>Type material.</title><p><bold><italic>Holotype</italic>.</bold> Indonesia • Sumatra, volcano Singgalang, River Caruak; <named-content xmlns:xlink="http://www.w3.org/1999/xlink" content-type="dwc:verbatimCoordinates" xlink:type="simple"><named-content content-type="geo-json" specific-use="{&#34;type&#34;:&#34;Point&#34;,&#34;coordinates&#34;:[100.356667,-0.384167]}" id="NCID0EDWAI" xlink:type="simple">00°23'03"S, 100°21'24"E</named-content></named-content>; 1640 m; 23.III.2014, leg. M. Gueuning; larva on slide; GBIFCH00422219; <named-content xmlns:xlink="http://www.w3.org/1999/xlink" content-type="dwc:institutional_code" xlink:title="Musée de Zoologie Lausanne" xlink:href="http://grbio.org/institution/musee-zoologique-0" xlink:type="simple">MZL</named-content>. <bold><italic>Paratypes</italic>.</bold> Same data as holotype; 1 larva on slide; GBIFCH00422126; <named-content xmlns:xlink="http://www.w3.org/1999/xlink" content-type="dwc:institutional_code" xlink:title="Musée de Zoologie Lausanne" xlink:href="http://grbio.org/institution/musee-zoologique-0" xlink:type="simple">MZL</named-content>; 4 larvae in alcohol; GBIFCH00422185, GBIFCH00422194, GBIFCH00422203, GBIFCH00422209; <named-content xmlns:xlink="http://www.w3.org/1999/xlink" content-type="dwc:institutional_code" xlink:title="Musée de Zoologie Lausanne" xlink:href="http://grbio.org/institution/musee-zoologique-0" xlink:type="simple">MZL</named-content>. Indonesia • Aceh, Mt. Leuser area, Kedah rainforest lodge; <named-content xmlns:xlink="http://www.w3.org/1999/xlink" content-type="dwc:verbatimCoordinates" xlink:type="simple"><named-content content-type="geo-json" specific-use="{&#34;type&#34;:&#34;Point&#34;,&#34;coordinates&#34;:[97.254722,-3.976667]}" id="NCID0E2WAI" xlink:type="simple">03°58'36"S, 97°15'17"E</named-content></named-content>; 1300 m, 3.–12.X.2013, leg. M. Balke; larva on slide; GBIFCH00515622; <named-content xmlns:xlink="http://www.w3.org/1999/xlink" content-type="dwc:institutional_code" xlink:title="Museum Zoologicum Bogoriense" xlink:href="http://grbio.org/institution/museum-zoologicum-bogoriense" xlink:type="simple">MZB</named-content> (temporarily housed in <named-content xmlns:xlink="http://www.w3.org/1999/xlink" content-type="dwc:institutional_code" xlink:title="Musée de Zoologie Lausanne" xlink:href="http://grbio.org/institution/musee-zoologique-0" xlink:type="simple">MZL</named-content>) • Sumatra Barat, Talang, 20 km south of Solok; <named-content xmlns:xlink="http://www.w3.org/1999/xlink" content-type="dwc:verbatimCoordinates" xlink:type="simple"><named-content content-type="geo-json" specific-use="{&#34;type&#34;:&#34;Point&#34;,&#34;coordinates&#34;:[100.623056,-0.881111]}" id="NCID0ELXAI" xlink:type="simple">00°52'52"S, 100°37'23"E</named-content></named-content>; 650 m; 25.V.2010; leg. J.-M. Elouard; larva on slide; GBIFCH00592486; <named-content xmlns:xlink="http://www.w3.org/1999/xlink" content-type="dwc:institutional_code" xlink:title="Musée de Zoologie Lausanne" xlink:href="http://grbio.org/institution/musee-zoologique-0" xlink:type="simple">MZL</named-content>.</p><fig id="F14" position="float" orientation="portrait"><object-id xmlns:xlink="http://www.w3.org/1999/xlink" content-type="doi" xlink:type="simple">10.3897/zookeys.1135.93800.figure14</object-id><object-id xmlns:xlink="http://www.w3.org/1999/xlink" content-type="arpha" xlink:type="simple">5EC6691E-6747-54AC-8D91-C09ADF440EFD</object-id><label>Figure 14.</label><caption><p><italic><tp:taxon-name><tp:taxon-name-part taxon-name-part-type="genus" reg="Branchiobaetis">Branchiobaetis</tp:taxon-name-part><tp:taxon-name-part taxon-name-part-type="species" reg="aduncus">aduncus</tp:taxon-name-part></tp:taxon-name></italic> sp. nov., larva <bold>a</bold> labrum (left: ventral view, right: dorsal view) <bold>b</bold> right mandible <bold>c</bold> right prostheca <bold>d</bold> apex of right mandible <bold>e</bold> left mandible <bold>f</bold> left prostheca <bold>g</bold> apex of left mandible <bold>h</bold> hypopharynx and superlinguae <bold>i</bold> maxilla <bold>j</bold> labium (left: ventral view, right: dorsal view) <bold>k</bold> apex of paraglossa.</p></caption><graphic xmlns:xlink="http://www.w3.org/1999/xlink" xlink:href="zookeys-1135-001_article-93800__-g014.jpg" position="float" orientation="portrait" xlink:type="simple" id="oo_780344.jpg"><uri content-type="original_file" xlink:type="simple">https://binary.pensoft.net/fig/780344</uri></graphic></fig></tp:treatment-sec><tp:treatment-sec sec-type="Differential diagnosis" id="SECID0ECZAI"><title>Differential diagnosis.</title><p><bold>Larva.</bold> Following combination of characters distinguish <italic><tp:taxon-name><tp:taxon-name-part taxon-name-part-type="genus" reg="Branchiobaetis">B.</tp:taxon-name-part><tp:taxon-name-part taxon-name-part-type="species" reg="aduncus">aduncus</tp:taxon-name-part></tp:taxon-name></italic> sp. nov. from other species of <italic><tp:taxon-name><tp:taxon-name-part taxon-name-part-type="genus" reg="Branchiobaetis">Branchiobaetis</tp:taxon-name-part></tp:taxon-name></italic> gen. nov.: A) labial palp segment II with medium triangular protuberance, segment III apically rounded (Fig. <xref ref-type="fig" rid="F14">14j</xref>); B) incisor of right mandible with ventral denticle (Fig. <xref ref-type="fig" rid="F14">14b, d</xref>); C) dorsal margin of femur with row of medium, spine-like setae, basally longer and clavate; additional row of short, hook-like setae along margin (Fig. <xref ref-type="fig" rid="F15">15a–c</xref>); D) dorsal margin of tibia and tarsus with row of short, hook-like setae (Fig. <xref ref-type="fig" rid="F15">15a, c</xref>); E) posterior margin of tergites: I smooth, without spines; II–V rounded, wider than long; VI partly rounded, partly triangular; VII–IX triangular, narrower and longer towards last segment (Fig. <xref ref-type="fig" rid="F15">15f</xref>); posterior margins of sternites: I–VI smooth, without spines; VII–IX with small, spaced, triangular spines; F) paraproct with short, stout, apically rounded setae along posterior margin (Fig. <xref ref-type="fig" rid="F15">15h</xref>).</p><fig id="F15" position="float" orientation="portrait"><object-id xmlns:xlink="http://www.w3.org/1999/xlink" content-type="doi" xlink:type="simple">10.3897/zookeys.1135.93800.figure15</object-id><object-id xmlns:xlink="http://www.w3.org/1999/xlink" content-type="arpha" xlink:type="simple">40E1F3B2-3D4F-59B8-B224-8E7F5F401A0E</object-id><label>Figure 15.</label><caption><p><italic><tp:taxon-name><tp:taxon-name-part taxon-name-part-type="genus" reg="Branchiobaetis">Branchiobaetis</tp:taxon-name-part><tp:taxon-name-part taxon-name-part-type="species" reg="aduncus">aduncus</tp:taxon-name-part></tp:taxon-name></italic> sp. nov., larva <bold>a</bold> foreleg <bold>b</bold> seta of femur basal dorsal margin <bold>c</bold> hook-like seta of leg dorsal margins <bold>d</bold> fore femur apex, posterior view <bold>e</bold> fore claw <bold>f</bold> tergum IV <bold>g</bold> tergalius IV <bold>h</bold> paraproct <bold>i</bold> base of antenna.</p></caption><graphic xmlns:xlink="http://www.w3.org/1999/xlink" xlink:href="zookeys-1135-001_article-93800__-g015.jpg" position="float" orientation="portrait" xlink:type="simple" id="oo_780345.jpg"><uri content-type="original_file" xlink:type="simple">https://binary.pensoft.net/fig/780345</uri></graphic></fig></tp:treatment-sec><tp:treatment-sec sec-type="description" id="SECID0E52AI"><title>Description.</title><p><bold>Larva</bold> (Figs <xref ref-type="fig" rid="F14">14</xref>, <xref ref-type="fig" rid="F15">15</xref>, <xref ref-type="fig" rid="F24">24a</xref>, <xref ref-type="fig" rid="F26">26a</xref>). Body length 7.0–8.1 mm. Caudalii broken. Antenna: ca. 2.5× as long as head length.</p><p><bold><italic>Colouration</italic></bold> (Fig. <xref ref-type="fig" rid="F24">24a</xref>). Head, thorax, and abdomen dorsally brown, ventrally light brown. Femur light brown, apically and dorsally along margin dark brown, with large, distomedial, dark brown spot; tibia light brown, basally along patella-tibial suture darker, tarsus dark brown. Caudalii light brown, primary swimming setae dark brown.</p><p><bold><italic>Antenna</italic></bold> (Fig. <xref ref-type="fig" rid="F15">15i</xref>). Scape distally and outside distolaterally with short, stout, apically rounded setae.</p><p><bold><italic>Labrum</italic></bold> (Fig. <xref ref-type="fig" rid="F14">14a</xref>). Length 0.6× maximum width. Submarginal arc of setae composed of nine or ten long, simple setae.</p><p><bold><italic>Right mandible</italic></bold> (Fig. <xref ref-type="fig" rid="F14">14b–d</xref>). Incisor blade-like with three denticles and a ventral denticle; kinetodontium with four denticles. Margin between prostheca and mola straight.</p><p><bold><italic>Left mandible</italic></bold> (Fig. <xref ref-type="fig" rid="F14">14e–g</xref>). Incisor blade-like with four denticles; kinetodontium with three denticles. Margin between prostheca and mola straight, with minute denticles towards subtriangular process.</p><p>Both mandibles with lateral margins slightly convex.</p><p><bold><italic>Hypopharynx and superlinguae</italic></bold> (Fig. <xref ref-type="fig" rid="F14">14h</xref>). Lingua as long as superlinguae. Lingua longer than broad; medial tuft of stout setae well developed. Superlinguae distally rounded; lateral margins rounded; fine, long, simple setae along distal margin.</p><p><bold><italic>Maxilla</italic></bold> (Fig. <xref ref-type="fig" rid="F14">14i</xref>). Galea-lacinia ventrally with two simple, apical setae under canines. Medially with one pectinate, spine-like seta and six or seven medium, simple setae. Maxillary palp approx. as long as galea-lacinia; palp segment II approx. as long as segment I; setae on maxillary palp fine, simple, scattered over surface of segments I and II.</p><p><bold><italic>Labium</italic></bold> (Fig. <xref ref-type="fig" rid="F14">14j, k</xref>). Inner margin of glossa with ca. nine spine-like setae, increasing in length distally; apex with one long, one medium and one short, robust setae; outer margin with ca. nine spine-like setae; Paraglossa with three short, simple setae in anteromedial area and one in posterolateral area; dorsally with three long, spine-like setae near inner margin. Labial palp with segment I 1.1× length of segments II and III combined. Segment I ventrally with short, fine, simple setae. Segment II with medium, triangular, distomedial protuberance; distomedial protuberance 0.5× width of base of segment III; ventral surface with short, fine, simple setae; dorsally with five or six spine-like setae near outer margin. Segment III apically rounded; length 0.8× maximum width; ventrally covered with short, spine-like, simple setae and short, fine, simple setae.</p><p><bold><italic>Foreleg</italic></bold> (Fig. <xref ref-type="fig" rid="F15">15a–e</xref>). Ratio of foreleg segments 1.3:1.0:0.5:0.2. <bold><italic>Femur</italic></bold>. Length ca. 3× maximum width. Dorsal margin with row of 6–9 medium, curved, spine-like setae and basally 10–12 longer, clavate setae. Additional row of short, stout, hook-like setae along dorsal margin. Apex rounded, with pair of spine-like setae; short, stout, hook-like setae on anterior and posterior side. Short, stout, apically rounded setae scattered along ventral margin. <bold><italic>Tibia</italic></bold>. Dorsal margin with two irregular rows of short, stout, hook-like setae. Surface with short, stout, hook-like setae along patella-tibial suture. Ventral margin with row of short, curved, spine-like setae, on apex a tuft of fine, simple setae. <bold><italic>Tarsus</italic></bold>. Dorsal margin with row of short, stout, hook-like setae and row of fine, simple setae. <bold><italic>Claw</italic></bold> with one row of ten or eleven denticles, distal denticle much longer than other denticles.</p><p><bold><italic>Terga</italic></bold> (Fig. <xref ref-type="fig" rid="F15">15f</xref>). Surface with irregular rows of U-shaped scale bases and scattered fine, simple setae. Posterior margin of tergites: I smooth, without spines; II–V rounded, wider than long; VI partly rounded, partly triangular; VII–IX triangular, narrower and longer towards last segment. Posterior margins of sternites: I–VI smooth, without spines; VII–IX with small, spaced, triangular spines.</p><p><bold><italic>Tergalii</italic></bold> (Figs <xref ref-type="fig" rid="F15">15g</xref>, <xref ref-type="fig" rid="F26">26a</xref>). Tracheae extending from main trunk to inner and outer margins; with light brown band along main trunk of tracheae on anal side. Tergalius I 2/3 as long as segment II, tergalius IV as long as length of segments V and 1/3 VI combined, tergalius VII as long as length of segment VIII.</p><p><bold><italic>Paraproct</italic></bold> (Fig. <xref ref-type="fig" rid="F15">15h</xref>). Posterior margin with 12–16 stout spines. Short, stout, apically rounded setae near posterior margin. Surface scattered with scale bases, micropores and fine, simple setae.</p></tp:treatment-sec><tp:treatment-sec sec-type="etymology" id="SECID0EBCBI"><title>Etymology.</title><p>Based on the Latin word <italic>aduncus</italic>, meaning hooked, with reference to the hook-like setae on the legs.</p></tp:treatment-sec><tp:treatment-sec sec-type="distribution" id="SECID0EJCBI"><title>Distribution.</title><p>Indonesia: Sumatra (Fig. <xref ref-type="fig" rid="F28">28a</xref>).</p></tp:treatment-sec><tp:treatment-sec sec-type="Biological aspects" id="SECID0ETCBI"><title>Biological aspects.</title><p>The species was found at altitudes from 650 m to 1640 m, most specimens were collected in a forest stream with the following parameters: slope below 5%, width 1–3 m, depth 15–30 cm, velocity 0.2 m/s, water temperature 17 °C, pH 7, stream bed dominated by boulder, stones, and gravel.</p></tp:treatment-sec><tp:treatment-sec><!--Section generated to contain objects referenced in tp:taxon-treatment.--><fig id="F24" position="float" orientation="portrait"><object-id xmlns:xlink="http://www.w3.org/1999/xlink" content-type="doi" xlink:type="simple">10.3897/zookeys.1135.93800.figure24</object-id><object-id xmlns:xlink="http://www.w3.org/1999/xlink" content-type="arpha" xlink:type="simple">0DD44398-4BB1-58F9-B71C-DBD25CF5EDF1</object-id><label>Figure 24.</label><caption><p>Habitus, larvae, dorsal view <bold>a</bold><italic><tp:taxon-name><tp:taxon-name-part taxon-name-part-type="genus" reg="Branchiobaetis">Branchiobaetis</tp:taxon-name-part><tp:taxon-name-part taxon-name-part-type="species" reg="aduncus">aduncus</tp:taxon-name-part></tp:taxon-name></italic> sp. nov. <bold>b</bold><italic><tp:taxon-name><tp:taxon-name-part taxon-name-part-type="genus" reg="Branchiobaetis">Branchiobaetis</tp:taxon-name-part><tp:taxon-name-part taxon-name-part-type="species" reg="hamatus">hamatus</tp:taxon-name-part></tp:taxon-name></italic> sp. nov. <bold>c</bold><italic><tp:taxon-name><tp:taxon-name-part taxon-name-part-type="genus" reg="Branchiobaetis">Branchiobaetis</tp:taxon-name-part><tp:taxon-name-part taxon-name-part-type="species" reg="joachimi">joachimi</tp:taxon-name-part></tp:taxon-name></italic> sp. nov. (Sumatra, volcano Sago) <bold>d</bold><italic><tp:taxon-name><tp:taxon-name-part taxon-name-part-type="genus" reg="Branchiobaetis">Branchiobaetis</tp:taxon-name-part><tp:taxon-name-part taxon-name-part-type="species" reg="joachimi">joachimi</tp:taxon-name-part></tp:taxon-name></italic> sp. nov. (Sumatra, Bukit Barisan, above Padang).</p></caption><graphic xmlns:xlink="http://www.w3.org/1999/xlink" xlink:href="zookeys-1135-001_article-93800__-g024.jpg" position="float" orientation="portrait" xlink:type="simple" id="oo_780354.jpg"><uri content-type="original_file" xlink:type="simple">https://binary.pensoft.net/fig/780354</uri></graphic></fig><fig id="F26" position="float" orientation="portrait"><object-id xmlns:xlink="http://www.w3.org/1999/xlink" content-type="doi" xlink:type="simple">10.3897/zookeys.1135.93800.figure26</object-id><object-id xmlns:xlink="http://www.w3.org/1999/xlink" content-type="arpha" xlink:type="simple">DE722BA7-5508-581B-86A1-2491C1D1328B</object-id><label>Figure 26.</label><caption><p>Larva, tergalii IV <bold>a</bold><italic><tp:taxon-name><tp:taxon-name-part taxon-name-part-type="genus" reg="Branchiobaetis">Branchiobaetis</tp:taxon-name-part><tp:taxon-name-part taxon-name-part-type="species" reg="aduncus">aduncus</tp:taxon-name-part></tp:taxon-name></italic> sp. nov. <bold>b</bold><italic><tp:taxon-name><tp:taxon-name-part taxon-name-part-type="genus" reg="Branchiobaetis">Branchiobaetis</tp:taxon-name-part><tp:taxon-name-part taxon-name-part-type="species" reg="hamatus">hamatus</tp:taxon-name-part></tp:taxon-name></italic> sp. nov. <bold>c</bold><italic><tp:taxon-name><tp:taxon-name-part taxon-name-part-type="genus" reg="Branchiobaetis">Branchiobaetis</tp:taxon-name-part><tp:taxon-name-part taxon-name-part-type="species" reg="joachimi">joachimi</tp:taxon-name-part></tp:taxon-name></italic> sp. nov. <bold>d</bold><italic><tp:taxon-name><tp:taxon-name-part taxon-name-part-type="genus" reg="Branchiobaetis">Branchiobaetis</tp:taxon-name-part><tp:taxon-name-part taxon-name-part-type="species" reg="minangkabau">minangkabau</tp:taxon-name-part></tp:taxon-name></italic> sp. nov. <bold>e</bold><italic><tp:taxon-name><tp:taxon-name-part taxon-name-part-type="genus" reg="Branchiobaetis">Branchiobaetis</tp:taxon-name-part><tp:taxon-name-part taxon-name-part-type="species" reg="jhoanae">jhoanae</tp:taxon-name-part></tp:taxon-name></italic> sp. nov.</p></caption><graphic xmlns:xlink="http://www.w3.org/1999/xlink" xlink:href="zookeys-1135-001_article-93800__-g026.jpg" position="float" orientation="portrait" xlink:type="simple" id="oo_780356.jpg"><uri content-type="original_file" xlink:type="simple">https://binary.pensoft.net/fig/780356</uri></graphic></fig><fig id="F28" position="float" orientation="portrait"><object-id xmlns:xlink="http://www.w3.org/1999/xlink" content-type="doi" xlink:type="simple">10.3897/zookeys.1135.93800.figure28</object-id><object-id xmlns:xlink="http://www.w3.org/1999/xlink" content-type="arpha" xlink:type="simple">AF9521F3-AF22-502D-9B96-7BF62A5C4FA9</object-id><label>Figure 28.</label><caption><p>Distribution maps <bold>a, b</bold> new species of <italic><tp:taxon-name><tp:taxon-name-part taxon-name-part-type="genus" reg="Branchiobaetis">Branchiobaetis</tp:taxon-name-part></tp:taxon-name></italic> gen. nov. in Sumatra.</p></caption><graphic xmlns:xlink="http://www.w3.org/1999/xlink" xlink:href="zookeys-1135-001_article-93800__-g028.jpg" position="float" orientation="portrait" xlink:type="simple" id="oo_780358.jpg"><uri content-type="original_file" xlink:type="simple">https://binary.pensoft.net/fig/780358</uri></graphic></fig></tp:treatment-sec></tp:taxon-treatment>
