# Supplementary material for: ﻿A widespread new genus of Baetidae (Baetidae, Ephemeroptera) from Southeast Asia
Source: Zookeys. 2022 Dec 12;1135:1–59. doi: 10.3897/zookeys.1135.93800 (PMC9836713; doi:10.3897/zookeys.1135.93800)
Supplement: XML Treatment for Branchiobaetis hamatus [file zookeys.1135.93800-treatment5.xml]

<!DOCTYPE tp:taxon-treatment
  PUBLIC "-//TaxonX//DTD Taxonomic Treatment Publishing DTD v0 20100105//EN" "tax-treatment-NSO.dtd">
<tp:taxon-treatment xmlns:tp="http://www.plazi.org/taxpub"><tp:treatment-meta><kwd-group><label>Taxon classification</label><kwd>
              <named-content content-type="kingdom">Animalia</named-content>
            </kwd><kwd>
              <named-content content-type="order">Ephemeroptera</named-content>
            </kwd><kwd>
              <named-content content-type="family">Baetidae</named-content>
            </kwd></kwd-group><mixed-citation publication-type="journal"><person-group><name><surname>Kaltenbach</surname><given-names>Thomas</given-names></name><name><surname>Kluge</surname><given-names>Nikita J.</given-names></name><name><surname>Gattolliat</surname><given-names>Jean-Luc</given-names></name></person-group><article-title>﻿A widespread new genus of <tp:taxon-name><tp:taxon-name-part taxon-name-part-type="family">Baetidae</tp:taxon-name-part></tp:taxon-name> (<tp:taxon-name><tp:taxon-name-part taxon-name-part-type="family">Baetidae</tp:taxon-name-part></tp:taxon-name>, <tp:taxon-name><tp:taxon-name-part taxon-name-part-type="order">Ephemeroptera</tp:taxon-name-part></tp:taxon-name>) from Southeast Asia</article-title><source>Zookeys</source><day>12</day><month>12</month><year>2022</year><volume>1135</volume><fpage>1</fpage><lpage>59</lpage><pub-id pub-id-type="doi">10.3897/zookeys.1135.93800</pub-id></mixed-citation></tp:treatment-meta><tp:nomenclature><label>﻿4.</label><tp:taxon-name>
            <object-id xmlns:xlink="http://www.w3.org/1999/xlink" content-type="arpha" xlink:type="simple">C1A8A32D-99C4-57AA-874F-90BFDC0DF612</object-id>
            <tp:taxon-name-part taxon-name-part-type="genus" reg="Branchiobaetis">Branchiobaetis</tp:taxon-name-part>
            <tp:taxon-name-part taxon-name-part-type="species" reg="hamatus">hamatus</tp:taxon-name-part>
            <object-id xmlns:xlink="http://www.w3.org/1999/xlink" content-type="zoobank" xlink:type="simple">https://zoobank.org/4C505602-E896-4CA6-99BE-EFF79C82DBDF</object-id>
          </tp:taxon-name><tp:taxon-status xmlns:xlink="http://www.w3.org/1999/xlink" xlink:type="simple">sp. nov.</tp:taxon-status><xref ref-type="fig" rid="F16">Figs 16</xref><xref ref-type="fig" rid="F17">, 17</xref><xref ref-type="fig" rid="F24">, 24b</xref><xref ref-type="fig" rid="F26">, 26b</xref><xref ref-type="fig" rid="F28">, 28a</xref></tp:nomenclature><tp:treatment-sec sec-type="type material" id="SECID0EVEBI"><title>Type material.</title><p><bold><italic>Holotype</italic>.</bold> Indonesia • Sumatra, volcano Talamau; River Pularian; <named-content xmlns:xlink="http://www.w3.org/1999/xlink" content-type="dwc:verbatimCoordinates" xlink:type="simple"><named-content content-type="geo-json" specific-use="{&#34;type&#34;:&#34;Point&#34;,&#34;coordinates&#34;:[100.000278,0.016667]}" id="NCID0EDFBI" xlink:type="simple">00°00'60"N, 100°00'01"E</named-content></named-content>; 960 m; 01.IV.2014; leg. M. Gueuning: larva on slide; GBIFCH00422261; <named-content xmlns:xlink="http://www.w3.org/1999/xlink" content-type="dwc:institutional_code" xlink:title="Musée de Zoologie Lausanne" xlink:href="http://grbio.org/institution/musee-zoologique-0" xlink:type="simple">MZL</named-content>. <bold><italic>Paratypes</italic>.</bold> Same data as holotype; 2 larvae on slides; GBIFCH00422231, GBIFCH00422242; 20 larvae in alcohol; GBIFCH00422233, GBIFCH00422252, GBIFCH00422267, GBIFCH00422276, GBIFCH00422355, GBIFCH00422359, GBIFCH00422445, GBIFCH00422748, GBIFCH00422753, GBIFCH00422798, GBIFCH00422843, GBIFCH00423022, GBIFCH00975634, GBIFCH00975635; <named-content xmlns:xlink="http://www.w3.org/1999/xlink" content-type="dwc:institutional_code" xlink:title="Musée de Zoologie Lausanne" xlink:href="http://grbio.org/institution/musee-zoologique-0" xlink:type="simple">MZL</named-content>. Indonesia • Sumatra, volcano Singgalang, River Sianok; <named-content xmlns:xlink="http://www.w3.org/1999/xlink" content-type="dwc:verbatimCoordinates" xlink:type="simple"><named-content content-type="geo-json" specific-use="{&#34;type&#34;:&#34;Point&#34;,&#34;coordinates&#34;:[100.321944,-0.332500]}" id="NCID0EXFBI" xlink:type="simple">00°19'57"S, 100°19'19"E</named-content></named-content>; 1150 m; 24.III.2014; leg. M. Gueuning; 2 larvae on slides; GBIFCH00422184, GBIFCH00423074; 13 larvae in alcohol; GBIFCH00422123, GBIFCH00422167, GBIFCH00422206, GBIFCH004208, GBIFCH00422215, GBIFCH00422216, GBIFCH00422224, GBIFCH00422797, GBIFCH00422889, GBIFCH00422938, GBIFCH01115975, GBIFCH01116020; <named-content xmlns:xlink="http://www.w3.org/1999/xlink" content-type="dwc:institutional_code" xlink:title="Musée de Zoologie Lausanne" xlink:href="http://grbio.org/institution/musee-zoologique-0" xlink:type="simple">MZL</named-content>.</p></tp:treatment-sec><tp:treatment-sec sec-type="Differential diagnosis" id="SECID0EAGBI"><title>Differential diagnosis.</title><p><bold>Larva.</bold> Following combination of characters distinguish <italic><tp:taxon-name><tp:taxon-name-part taxon-name-part-type="genus" reg="Branchiobaetis">B.</tp:taxon-name-part><tp:taxon-name-part taxon-name-part-type="species" reg="hamatus">hamatus</tp:taxon-name-part></tp:taxon-name></italic> sp. nov. from other species of <italic><tp:taxon-name><tp:taxon-name-part taxon-name-part-type="genus" reg="Branchiobaetis">Branchiobaetis</tp:taxon-name-part></tp:taxon-name></italic> gen. nov.: A) labial palp segment II with medium, rounded protuberance, segment III apically slightly pointed (Fig. <xref ref-type="fig" rid="F16">16h</xref>); B) incisor of right mandible with ventral denticle (Fig. <xref ref-type="fig" rid="F16">16b</xref>); C) dorsal margin of femur with row of medium, spine-like setae, basally longer and clavate; additional row of short, hook-like setae along margin (Fig. <xref ref-type="fig" rid="F17">17a, b</xref>); D) dorsal margin of tibia and tarsus with row of short, hook-like setae (Fig. <xref ref-type="fig" rid="F17">17a, b</xref>); E) posterior margin of tergites: I smooth, without spines; II–IX triangular, narrower and longer towards last segment (Fig. <xref ref-type="fig" rid="F17">17e</xref>); posterior margin of sternites: I–VII smooth, without spines; VIII–IX with small, spaced, triangular spines; F) tergalius IV apically slightly concave (Fig. <xref ref-type="fig" rid="F17">17f</xref>); G) paraproct with short, stout, apically rounded setae along posterior margin (Fig. <xref ref-type="fig" rid="F17">17g</xref>).</p><fig id="F16" position="float" orientation="portrait"><object-id xmlns:xlink="http://www.w3.org/1999/xlink" content-type="doi" xlink:type="simple">10.3897/zookeys.1135.93800.figure16</object-id><object-id xmlns:xlink="http://www.w3.org/1999/xlink" content-type="arpha" xlink:type="simple">4F288EB7-F63C-54C0-B5A2-224B287101AF</object-id><label>Figure 16.</label><caption><p><italic><tp:taxon-name><tp:taxon-name-part taxon-name-part-type="genus" reg="Branchiobaetis">Branchiobaetis</tp:taxon-name-part><tp:taxon-name-part taxon-name-part-type="species" reg="hamatus">hamatus</tp:taxon-name-part></tp:taxon-name></italic> sp. nov., larva <bold>a</bold> labrum (left: ventral view, right: dorsal view) <bold>b</bold> right mandible <bold>c</bold> right prostheca <bold>d</bold> left mandible <bold>e</bold> left prostheca <bold>f</bold> hypopharynx and superlinguae <bold>g</bold> maxilla <bold>h</bold> labium (left: ventral view, right: dorsal view).</p></caption><graphic xmlns:xlink="http://www.w3.org/1999/xlink" xlink:href="zookeys-1135-001_article-93800__-g016.jpg" position="float" orientation="portrait" xlink:type="simple" id="oo_780346.jpg"><uri content-type="original_file" xlink:type="simple">https://binary.pensoft.net/fig/780346</uri></graphic></fig></tp:treatment-sec><tp:treatment-sec sec-type="description" id="SECID0E5IBI"><title>Description.</title><p><bold>Larva</bold> (Figs <xref ref-type="fig" rid="F16">16</xref>, <xref ref-type="fig" rid="F17">17</xref>, <xref ref-type="fig" rid="F24">24b</xref>, <xref ref-type="fig" rid="F26">26b</xref>). Body length 6.8–8.5 mm. Cerci: broken. Paracercus: ca. 0.4× body length. Antenna: ca. 2.5× as long as head length.</p><fig id="F17" position="float" orientation="portrait"><object-id xmlns:xlink="http://www.w3.org/1999/xlink" content-type="doi" xlink:type="simple">10.3897/zookeys.1135.93800.figure17</object-id><object-id xmlns:xlink="http://www.w3.org/1999/xlink" content-type="arpha" xlink:type="simple">2C7CA7E7-E9A5-5D09-87DE-6573D42F95AD</object-id><label>Figure 17.</label><caption><p><italic><tp:taxon-name><tp:taxon-name-part taxon-name-part-type="genus" reg="Branchiobaetis">Branchiobaetis</tp:taxon-name-part><tp:taxon-name-part taxon-name-part-type="species" reg="hamatus">hamatus</tp:taxon-name-part></tp:taxon-name></italic> sp. nov., larva <bold>a</bold> foreleg <bold>b</bold> hook-like seta of leg dorsal margins <bold>c</bold> fore femur apex, posterior view <bold>d</bold> fore claw <bold>e</bold> tergum IV <bold>f</bold> tergalius IV <bold>g</bold> paraproct <bold>h</bold> base of antenna.</p></caption><graphic xmlns:xlink="http://www.w3.org/1999/xlink" xlink:href="zookeys-1135-001_article-93800__-g017.jpg" position="float" orientation="portrait" xlink:type="simple" id="oo_780347.jpg"><uri content-type="original_file" xlink:type="simple">https://binary.pensoft.net/fig/780347</uri></graphic></fig><p><bold><italic>Colouration</italic></bold> (Fig. <xref ref-type="fig" rid="F24">24b</xref>). Head, thorax and abdomen dorsally brown, abdominal segment X light brown; head, thorax and abdomen ventrally light brown, scape with dark brown spot at inner lateral side. Femur light brown, apically and dorsally along margin dark brown, with large, medial, dark brown spot; tibia light brown, tarsus dark brown in distal half. Caudalii light brown, cerci darker brown in area of ca. ½ of length, paracercus darker brown parallel to cerci; primary swimming setae dark brown.</p><p><bold><italic>Precursors of turbinate eyes</italic></bold> (Fig. <xref ref-type="fig" rid="F25">25c</xref>) in male last instar larvae representing a pair of subtriangular maculae; in the middle of this macula, a smaller, round, elevated area with well-expressed facets, approx. ten facets in diameter; peripheral area of the macula with indistinct facets.</p><p><bold><italic>Antenna</italic></bold> (Fig. <xref ref-type="fig" rid="F17">17h</xref>). Scape distally and outside distolaterally with short, stout, apically rounded setae.</p><p><bold><italic>Labrum</italic></bold> (Fig. <xref ref-type="fig" rid="F16">16a</xref>). Length 0.6× maximum width. Submarginal arc of setae composed of 7–10 long, simple setae.</p><p><bold><italic>Right mandible</italic></bold> (Fig. <xref ref-type="fig" rid="F16">16b, c</xref>). Incisor blade-like with three denticles and a ventral denticle; kinetodontium with four denticles. Margin between prostheca and mola straight, with minute denticles.</p><p><bold><italic>Left mandible</italic></bold> (Fig. <xref ref-type="fig" rid="F16">16d, e</xref>). Incisor blade-like with four denticles; kinetodontium with three denticles. Margin between prostheca and mola straight, with minute denticles towards subtriangular process.</p><p>Both mandibles with lateral margins slightly convex.</p><p><bold><italic>Hypopharynx and superlinguae</italic></bold> (Fig. <xref ref-type="fig" rid="F16">16f</xref>). Lingua as long as superlinguae. Lingua longer than broad; medial tuft of stout setae well developed. Superlinguae distally rounded; lateral margins rounded; fine, long, simple setae along distal margin.</p><p><bold><italic>Maxilla</italic></bold> (Fig. <xref ref-type="fig" rid="F16">16g</xref>). Galea-lacinia ventrally with two simple, apical setae under canines. Medially with one pectinate, spine-like seta and five or six medium, simple setae. Maxillary palp approx. as long as galea-lacinia; palp segment II approx. as long as segment I; setae on maxillary palp fine, simple, scattered over surface of segments I and II.</p><p><bold><italic>Labium</italic></bold> (Fig. <xref ref-type="fig" rid="F16">16h</xref>). Inner margin of glossa with 10–12 spine-like setae, increasing in length distally; apex with two long and one medium, robust setae; outer margin with six or seven spine-like setae; Paraglossa with two short, simple setae in anteromedial area and one in posterolateral area; dorsally with three long, spine-like setae near inner margin. Labial palp with segment I approx. as long as length of segments II and III combined. Segment I ventrally with short, fine, simple setae. Segment II with medium, rounded, distomedial protuberance; distomedial protuberance 0.3× width of base of segment III; ventral surface with short, fine, simple setae; dorsally with 4–8 spine-like setae near outer margin. Segment III apically slightly pointed; length 0.8× maximum width; ventrally covered with short, spine-like, simple setae and short, fine, simple setae.</p><p><bold><italic>Foreleg</italic></bold> (Fig. <xref ref-type="fig" rid="F17">17a–d</xref>). Ratio of foreleg segments 1.3:1.0:0.5:0.2. <bold><italic>Femur</italic></bold>. Length ca. 3× maximum width. Dorsal margin with row of 7–9 medium, curved, spine-like setae and basally 10–15 longer, clavate setae. Additional row of short, stout, hook-like setae along dorsal margin. Apex rounded, with pair of spine-like setae; short, stout, hook-like setae on anterior and posterior side. Short, stout, apically rounded setae scattered along ventral margin. <bold><italic>Tibia</italic></bold>. Dorsal margin with two irregular rows of short, stout, hook-like setae. On surface short, stout, hook-like setae along patella-tibial suture. Ventral margin with row of short, curved, spine-like setae, on apex a tuft of fine, simple setae. <bold><italic>Tarsus</italic></bold>. Dorsal margin with row of short, stout, hook-like setae and row of fine, simple setae. <bold><italic>Claw</italic></bold> with one row of ten or eleven denticles, distal denticle much longer than other denticles.</p><p><bold><italic>Terga</italic></bold> (Fig. <xref ref-type="fig" rid="F17">17e</xref>). Surface with irregular rows of U-shaped scale bases and scattered fine, simple setae. Posterior margin of tergites: I smooth, without spines; II–IX triangular, narrower and longer towards last segment. Posterior margin of sternites: I–VII smooth, without spines; VIII–IX with small, spaced, triangular spines.</p><p><bold><italic>Tergalii</italic></bold> (Figs <xref ref-type="fig" rid="F17">17f</xref>, <xref ref-type="fig" rid="F26">26b</xref>). Tracheae extending from main trunk to inner and outer margins; with light brown band along main trunk of tracheae on anal side. Tergalius I 2/3 as long as segment II, tergalius IV as long as length of segments V and 1/2 VI combined, tergalius VII as long as length of segment VIII.</p><p><bold><italic>Paraproct</italic></bold> (Fig. <xref ref-type="fig" rid="F17">17g</xref>). Posterior margin with 11–16 stout spines. Short, stout, apically rounded setae near posterior margin. Surface scattered with scale bases, micropores and fine, simple setae.</p></tp:treatment-sec><tp:treatment-sec sec-type="etymology" id="SECID0EOQBI"><title>Etymology.</title><p>Based on the Latin word <italic>hamatus</italic>, meaning hooked, with reference to the hook-like setae on the legs.</p></tp:treatment-sec><tp:treatment-sec sec-type="distribution" id="SECID0EWQBI"><title>Distribution.</title><p>Indonesia: Sumatra (Fig. <xref ref-type="fig" rid="F28">28a</xref>).</p></tp:treatment-sec><tp:treatment-sec sec-type="Biological aspects" id="SECID0EARBI"><title>Biological aspects.</title><p>The specimens were collected in two sites at altitudes of 940 m and 1150 m, with following physical conditions: slope 5–10%, width of stream 3–8 m, depth 1–50 cm, velocity 0.5 m/s–0.7 m/s, pH 8, stream bed dominated by boulder, stones and gravel or stones and sand respectively. One of the sites was strongly influenced by human activities, with lot of waste and brown water.</p></tp:treatment-sec><tp:treatment-sec><!--Section generated to contain objects referenced in tp:taxon-treatment.--><fig id="F24" position="float" orientation="portrait"><object-id xmlns:xlink="http://www.w3.org/1999/xlink" content-type="doi" xlink:type="simple">10.3897/zookeys.1135.93800.figure24</object-id><object-id xmlns:xlink="http://www.w3.org/1999/xlink" content-type="arpha" xlink:type="simple">0DD44398-4BB1-58F9-B71C-DBD25CF5EDF1</object-id><label>Figure 24.</label><caption><p>Habitus, larvae, dorsal view <bold>a</bold><italic><tp:taxon-name><tp:taxon-name-part taxon-name-part-type="genus" reg="Branchiobaetis">Branchiobaetis</tp:taxon-name-part><tp:taxon-name-part taxon-name-part-type="species" reg="aduncus">aduncus</tp:taxon-name-part></tp:taxon-name></italic> sp. nov. <bold>b</bold><italic><tp:taxon-name><tp:taxon-name-part taxon-name-part-type="genus" reg="Branchiobaetis">Branchiobaetis</tp:taxon-name-part><tp:taxon-name-part taxon-name-part-type="species" reg="hamatus">hamatus</tp:taxon-name-part></tp:taxon-name></italic> sp. nov. <bold>c</bold><italic><tp:taxon-name><tp:taxon-name-part taxon-name-part-type="genus" reg="Branchiobaetis">Branchiobaetis</tp:taxon-name-part><tp:taxon-name-part taxon-name-part-type="species" reg="joachimi">joachimi</tp:taxon-name-part></tp:taxon-name></italic> sp. nov. (Sumatra, volcano Sago) <bold>d</bold><italic><tp:taxon-name><tp:taxon-name-part taxon-name-part-type="genus" reg="Branchiobaetis">Branchiobaetis</tp:taxon-name-part><tp:taxon-name-part taxon-name-part-type="species" reg="joachimi">joachimi</tp:taxon-name-part></tp:taxon-name></italic> sp. nov. (Sumatra, Bukit Barisan, above Padang).</p></caption><graphic xmlns:xlink="http://www.w3.org/1999/xlink" xlink:href="zookeys-1135-001_article-93800__-g024.jpg" position="float" orientation="portrait" xlink:type="simple" id="oo_780354.jpg"><uri content-type="original_file" xlink:type="simple">https://binary.pensoft.net/fig/780354</uri></graphic></fig><fig id="F26" position="float" orientation="portrait"><object-id xmlns:xlink="http://www.w3.org/1999/xlink" content-type="doi" xlink:type="simple">10.3897/zookeys.1135.93800.figure26</object-id><object-id xmlns:xlink="http://www.w3.org/1999/xlink" content-type="arpha" xlink:type="simple">DE722BA7-5508-581B-86A1-2491C1D1328B</object-id><label>Figure 26.</label><caption><p>Larva, tergalii IV <bold>a</bold><italic><tp:taxon-name><tp:taxon-name-part taxon-name-part-type="genus" reg="Branchiobaetis">Branchiobaetis</tp:taxon-name-part><tp:taxon-name-part taxon-name-part-type="species" reg="aduncus">aduncus</tp:taxon-name-part></tp:taxon-name></italic> sp. nov. <bold>b</bold><italic><tp:taxon-name><tp:taxon-name-part taxon-name-part-type="genus" reg="Branchiobaetis">Branchiobaetis</tp:taxon-name-part><tp:taxon-name-part taxon-name-part-type="species" reg="hamatus">hamatus</tp:taxon-name-part></tp:taxon-name></italic> sp. nov. <bold>c</bold><italic><tp:taxon-name><tp:taxon-name-part taxon-name-part-type="genus" reg="Branchiobaetis">Branchiobaetis</tp:taxon-name-part><tp:taxon-name-part taxon-name-part-type="species" reg="joachimi">joachimi</tp:taxon-name-part></tp:taxon-name></italic> sp. nov. <bold>d</bold><italic><tp:taxon-name><tp:taxon-name-part taxon-name-part-type="genus" reg="Branchiobaetis">Branchiobaetis</tp:taxon-name-part><tp:taxon-name-part taxon-name-part-type="species" reg="minangkabau">minangkabau</tp:taxon-name-part></tp:taxon-name></italic> sp. nov. <bold>e</bold><italic><tp:taxon-name><tp:taxon-name-part taxon-name-part-type="genus" reg="Branchiobaetis">Branchiobaetis</tp:taxon-name-part><tp:taxon-name-part taxon-name-part-type="species" reg="jhoanae">jhoanae</tp:taxon-name-part></tp:taxon-name></italic> sp. nov.</p></caption><graphic xmlns:xlink="http://www.w3.org/1999/xlink" xlink:href="zookeys-1135-001_article-93800__-g026.jpg" position="float" orientation="portrait" xlink:type="simple" id="oo_780356.jpg"><uri content-type="original_file" xlink:type="simple">https://binary.pensoft.net/fig/780356</uri></graphic></fig><fig id="F28" position="float" orientation="portrait"><object-id xmlns:xlink="http://www.w3.org/1999/xlink" content-type="doi" xlink:type="simple">10.3897/zookeys.1135.93800.figure28</object-id><object-id xmlns:xlink="http://www.w3.org/1999/xlink" content-type="arpha" xlink:type="simple">AF9521F3-AF22-502D-9B96-7BF62A5C4FA9</object-id><label>Figure 28.</label><caption><p>Distribution maps <bold>a, b</bold> new species of <italic><tp:taxon-name><tp:taxon-name-part taxon-name-part-type="genus" reg="Branchiobaetis">Branchiobaetis</tp:taxon-name-part></tp:taxon-name></italic> gen. nov. in Sumatra.</p></caption><graphic xmlns:xlink="http://www.w3.org/1999/xlink" xlink:href="zookeys-1135-001_article-93800__-g028.jpg" position="float" orientation="portrait" xlink:type="simple" id="oo_780358.jpg"><uri content-type="original_file" xlink:type="simple">https://binary.pensoft.net/fig/780358</uri></graphic></fig><fig id="F25" position="float" orientation="portrait"><object-id xmlns:xlink="http://www.w3.org/1999/xlink" content-type="doi" xlink:type="simple">10.3897/zookeys.1135.93800.figure25</object-id><object-id xmlns:xlink="http://www.w3.org/1999/xlink" content-type="arpha" xlink:type="simple">FF6397A2-D339-5881-BAAE-6D821E668D3C</object-id><label>Figure 25.</label><caption><p>Habitus, larvae, dorsal view <bold>a</bold><italic><tp:taxon-name><tp:taxon-name-part taxon-name-part-type="genus" reg="Branchiobaetis">Branchiobaetis</tp:taxon-name-part><tp:taxon-name-part taxon-name-part-type="species" reg="minangkabau">minangkabau</tp:taxon-name-part></tp:taxon-name></italic> sp. nov. <bold>b</bold><italic><tp:taxon-name><tp:taxon-name-part taxon-name-part-type="genus" reg="Branchiobaetis">Branchiobaetis</tp:taxon-name-part><tp:taxon-name-part taxon-name-part-type="species" reg="jhoanae">jhoanae</tp:taxon-name-part></tp:taxon-name></italic> sp. nov. Precursors of turbinate eyes developing in male last instar larvae <bold>c</bold><italic><tp:taxon-name><tp:taxon-name-part taxon-name-part-type="genus" reg="Branchiobaetis">Branchiobaetis</tp:taxon-name-part><tp:taxon-name-part taxon-name-part-type="species" reg="hamatus">hamatus</tp:taxon-name-part></tp:taxon-name></italic> sp. nov. <bold>d</bold><italic><tp:taxon-name><tp:taxon-name-part taxon-name-part-type="genus" reg="Branchiobaetis">Branchiobaetis</tp:taxon-name-part><tp:taxon-name-part taxon-name-part-type="species" reg="joachimi">joachimi</tp:taxon-name-part></tp:taxon-name></italic> sp. nov. <bold>e</bold><italic><tp:taxon-name><tp:taxon-name-part taxon-name-part-type="genus" reg="Branchiobaetis">Branchiobaetis</tp:taxon-name-part><tp:taxon-name-part taxon-name-part-type="species" reg="minangkabau">minangkabau</tp:taxon-name-part></tp:taxon-name></italic> sp. nov.</p></caption><graphic xmlns:xlink="http://www.w3.org/1999/xlink" xlink:href="zookeys-1135-001_article-93800__-g025.jpg" position="float" orientation="portrait" xlink:type="simple" id="oo_780355.jpg"><uri content-type="original_file" xlink:type="simple">https://binary.pensoft.net/fig/780355</uri></graphic></fig></tp:treatment-sec></tp:taxon-treatment>
