# Supplementary material for: ﻿A widespread new genus of Baetidae (Baetidae, Ephemeroptera) from Southeast Asia
Source: Zookeys. 2022 Dec 12;1135:1–59. doi: 10.3897/zookeys.1135.93800 (PMC9836713; doi:10.3897/zookeys.1135.93800)
Supplement: XML Treatment for Branchiobaetis minangkabau [file zookeys.1135.93800-treatment7.xml]

<!DOCTYPE tp:taxon-treatment
  PUBLIC "-//TaxonX//DTD Taxonomic Treatment Publishing DTD v0 20100105//EN" "tax-treatment-NSO.dtd">
<tp:taxon-treatment xmlns:tp="http://www.plazi.org/taxpub"><tp:treatment-meta><kwd-group><label>Taxon classification</label><kwd>
              <named-content content-type="kingdom">Animalia</named-content>
            </kwd><kwd>
              <named-content content-type="order">Ephemeroptera</named-content>
            </kwd><kwd>
              <named-content content-type="family">Baetidae</named-content>
            </kwd></kwd-group><mixed-citation publication-type="journal"><person-group><name><surname>Kaltenbach</surname><given-names>Thomas</given-names></name><name><surname>Kluge</surname><given-names>Nikita J.</given-names></name><name><surname>Gattolliat</surname><given-names>Jean-Luc</given-names></name></person-group><article-title>﻿A widespread new genus of <tp:taxon-name><tp:taxon-name-part taxon-name-part-type="family">Baetidae</tp:taxon-name-part></tp:taxon-name> (<tp:taxon-name><tp:taxon-name-part taxon-name-part-type="family">Baetidae</tp:taxon-name-part></tp:taxon-name>, <tp:taxon-name><tp:taxon-name-part taxon-name-part-type="order">Ephemeroptera</tp:taxon-name-part></tp:taxon-name>) from Southeast Asia</article-title><source>Zookeys</source><day>12</day><month>12</month><year>2022</year><volume>1135</volume><fpage>1</fpage><lpage>59</lpage><pub-id pub-id-type="doi">10.3897/zookeys.1135.93800</pub-id></mixed-citation></tp:treatment-meta><tp:nomenclature><label>﻿6.</label><tp:taxon-name>
            <object-id xmlns:xlink="http://www.w3.org/1999/xlink" content-type="arpha" xlink:type="simple">9634FA9A-0BC5-5E26-8ACF-75E8647C7F93</object-id>
            <tp:taxon-name-part taxon-name-part-type="genus" reg="Branchiobaetis">Branchiobaetis</tp:taxon-name-part>
            <tp:taxon-name-part taxon-name-part-type="species" reg="minangkabau">minangkabau</tp:taxon-name-part>
            <object-id xmlns:xlink="http://www.w3.org/1999/xlink" content-type="zoobank" xlink:type="simple">https://zoobank.org/B434954C-6136-4B65-9810-804B6B5581C9</object-id>
          </tp:taxon-name><tp:taxon-status xmlns:xlink="http://www.w3.org/1999/xlink" xlink:type="simple">sp. nov.</tp:taxon-status><xref ref-type="fig" rid="F20">Figs 20</xref><xref ref-type="fig" rid="F21">, 21</xref><xref ref-type="fig" rid="F25">, 25a</xref><xref ref-type="fig" rid="F26">, 26d</xref><xref ref-type="fig" rid="F28">, 28b</xref></tp:nomenclature><tp:treatment-sec sec-type="type material" id="SECID0EWECI"><title>Type material.</title><p><bold><italic>Holotype</italic>.</bold> Indonesia • Sumatra, volcano Talamau, River Pularian; <named-content xmlns:xlink="http://www.w3.org/1999/xlink" content-type="dwc:verbatimCoordinates" xlink:type="simple"><named-content content-type="geo-json" specific-use="{&#34;type&#34;:&#34;Point&#34;,&#34;coordinates&#34;:[99.990000,-0.037500]}" id="NCID0EEFCI" xlink:type="simple">00°02'15"S, 99°59'24"E</named-content></named-content>; 960 m; 01.IV.2014; leg. M. Gueuning; larva on slide; GBIFCH00592524; <named-content xmlns:xlink="http://www.w3.org/1999/xlink" content-type="dwc:institutional_code" xlink:title="Musée de Zoologie Lausanne" xlink:href="http://grbio.org/institution/musee-zoologique-0" xlink:type="simple">MZL</named-content>. <bold><italic>Paratypes</italic>.</bold> Same data as holotype; larva on slide; GBIFCH00422480; <named-content xmlns:xlink="http://www.w3.org/1999/xlink" content-type="dwc:institutional_code" xlink:title="Musée de Zoologie Lausanne" xlink:href="http://grbio.org/institution/musee-zoologique-0" xlink:type="simple">MZL</named-content>; 18 larvae in alcohol; GBIFCH00406299, GBIFCH00406308, GBIFCH00406398, GBIFCH00406407, GBIFCH00422240, GBIFCH00422245, GBIFCH00422247, GBIFCH00422257, GBIFCH00422262, GBIFCH00422269, GBIFCH00422481, GBIFCH00422527, GBIFCH00422534, GBIFCH00423110, GBIFCH00980904; <named-content xmlns:xlink="http://www.w3.org/1999/xlink" content-type="dwc:institutional_code" xlink:title="Musée de Zoologie Lausanne" xlink:href="http://grbio.org/institution/musee-zoologique-0" xlink:type="simple">MZL</named-content>. Indonesia • West Sumatra, Sawahlunto, Talawi Hilir, Dusun Talimato, UB Farm; <named-content xmlns:xlink="http://www.w3.org/1999/xlink" content-type="dwc:verbatimCoordinates" xlink:type="simple"><named-content content-type="geo-json" specific-use="{&#34;type&#34;:&#34;Point&#34;,&#34;coordinates&#34;:[100.717222,-0.597778]}" id="NCID0E3FCI" xlink:type="simple">0°35'52"S, 100°43'02"E</named-content></named-content>; 305 m; 25.X.2013; leg. M. Balke; larva on slide; GBIFCH00763628; <named-content xmlns:xlink="http://www.w3.org/1999/xlink" content-type="dwc:institutional_code" xlink:title="Museum Zoologicum Bogoriense" xlink:href="http://grbio.org/institution/museum-zoologicum-bogoriense" xlink:type="simple">MZB</named-content> (temporarily housed in <named-content xmlns:xlink="http://www.w3.org/1999/xlink" content-type="dwc:institutional_code" xlink:title="Musée de Zoologie Lausanne" xlink:href="http://grbio.org/institution/musee-zoologique-0" xlink:type="simple">MZL</named-content>); larva on slide; GBIFCH00592445; <named-content xmlns:xlink="http://www.w3.org/1999/xlink" content-type="dwc:institutional_code" xlink:title="Musée de Zoologie Lausanne" xlink:href="http://grbio.org/institution/musee-zoologique-0" xlink:type="simple">MZL</named-content>; 2 larvae in alcohol; GBIFCH00975608, GBIFCH00980900; <named-content xmlns:xlink="http://www.w3.org/1999/xlink" content-type="dwc:institutional_code" xlink:title="Musée de Zoologie Lausanne" xlink:href="http://grbio.org/institution/musee-zoologique-0" xlink:type="simple">MZL</named-content>.</p></tp:treatment-sec><tp:treatment-sec sec-type="Differential diagnosis" id="SECID0ERGCI"><title>Differential diagnosis.</title><p><bold>Larva.</bold> Following combination of characters distinguish <italic><tp:taxon-name><tp:taxon-name-part taxon-name-part-type="genus" reg="Branchiobaetis">B.</tp:taxon-name-part><tp:taxon-name-part taxon-name-part-type="species" reg="minangkabau">minangkabau</tp:taxon-name-part></tp:taxon-name></italic> sp. nov. from other species of <italic><tp:taxon-name><tp:taxon-name-part taxon-name-part-type="genus" reg="Branchiobaetis">Branchiobaetis</tp:taxon-name-part></tp:taxon-name></italic> gen. nov.: A) labial palp segment II with small protuberance; segment III slightly pentagonal, apically slightly concave, with projecting point (Fig. <xref ref-type="fig" rid="F20">20h</xref>); B) dorsal margin of femur with row of long, spine-like setae, denser in basal area (Fig. <xref ref-type="fig" rid="F21">21a</xref>); C) posterior margin of tergites: I smooth, without spines; II–IV with rounded spines, wider than long, partly fused at base; V–IX with triangular spines, narrower and longer towards last segment (Fig. <xref ref-type="fig" rid="F21">21d</xref>); posterior margin of sternites: I–VI smooth, without spines; VII and VIII with small, spaced, triangular spines; IX with small, triangular spines; D) paraproct without short, stout, apically rounded setae along posterior margin (Fig. <xref ref-type="fig" rid="F21">21f</xref>).</p><fig id="F20" position="float" orientation="portrait"><object-id xmlns:xlink="http://www.w3.org/1999/xlink" content-type="doi" xlink:type="simple">10.3897/zookeys.1135.93800.figure20</object-id><object-id xmlns:xlink="http://www.w3.org/1999/xlink" content-type="arpha" xlink:type="simple">3A708045-F9CB-5656-8357-14A33558AEA6</object-id><label>Figure 20.</label><caption><p><italic><tp:taxon-name><tp:taxon-name-part taxon-name-part-type="genus" reg="Branchiobaetis">Branchiobaetis</tp:taxon-name-part><tp:taxon-name-part taxon-name-part-type="species" reg="minangkabau">minangkabau</tp:taxon-name-part></tp:taxon-name></italic> sp. nov., larva <bold>a</bold> labrum (left: ventral view, right: dorsal view) <bold>b</bold> right mandible <bold>c</bold> right prostheca <bold>d</bold> left mandible <bold>e</bold> left prostheca <bold>f</bold> hypopharynx and superlinguae <bold>g</bold> maxilla <bold>h</bold> labium (left: ventral view, right: dorsal view).</p></caption><graphic xmlns:xlink="http://www.w3.org/1999/xlink" xlink:href="zookeys-1135-001_article-93800__-g020.jpg" position="float" orientation="portrait" xlink:type="simple" id="oo_780350.jpg"><uri content-type="original_file" xlink:type="simple">https://binary.pensoft.net/fig/780350</uri></graphic></fig></tp:treatment-sec><tp:treatment-sec sec-type="description" id="SECID0EDJCI"><title>Description.</title><p><bold>Larva</bold> (Figs <xref ref-type="fig" rid="F20">20</xref>, <xref ref-type="fig" rid="F21">21</xref>, <xref ref-type="fig" rid="F25">25a</xref>, <xref ref-type="fig" rid="F26">26d</xref>). Body length 6.5–8.5 mm. Cerci: ca. 2/3 of body length. Paracercus: ca. 1/2 cerci length. Antenna: ca. 2.5× as long as head length.</p><fig id="F21" position="float" orientation="portrait"><object-id xmlns:xlink="http://www.w3.org/1999/xlink" content-type="doi" xlink:type="simple">10.3897/zookeys.1135.93800.figure21</object-id><object-id xmlns:xlink="http://www.w3.org/1999/xlink" content-type="arpha" xlink:type="simple">E3472E48-DA11-5A80-853C-D473821D6832</object-id><label>Figure 21.</label><caption><p><italic><tp:taxon-name><tp:taxon-name-part taxon-name-part-type="genus" reg="Branchiobaetis">Branchiobaetis</tp:taxon-name-part><tp:taxon-name-part taxon-name-part-type="species" reg="minangkabau">minangkabau</tp:taxon-name-part></tp:taxon-name></italic> sp. nov., larva <bold>a</bold> foreleg <bold>b</bold> fore femur apex, posterior view <bold>c</bold> fore claw <bold>d</bold> tergum IV <bold>e</bold> tergalius IV <bold>f</bold> paraproct <bold>g</bold> base of antenna.</p></caption><graphic xmlns:xlink="http://www.w3.org/1999/xlink" xlink:href="zookeys-1135-001_article-93800__-g021.jpg" position="float" orientation="portrait" xlink:type="simple" id="oo_780351.jpg"><uri content-type="original_file" xlink:type="simple">https://binary.pensoft.net/fig/780351</uri></graphic></fig><p><bold><italic>Colouration</italic></bold> (Fig. <xref ref-type="fig" rid="F25">25a</xref>). Head, thorax and abdomen dorsally brown, abdominal segments I and X lighter, abdomen laterally on segments II–IX whitish; head, thorax and abdomen ventrally light brown. Legs with dark brown coxae, femur light brown, apically and dorsally along margin dark brown, with large, medial, dark brown spot; tibia light brown; tarsus basally light brown, dark brown in distal half. Caudalii light brown, primary swimming setae dark brown.</p><p><bold><italic>Precursors of turbinate eyes</italic></bold> (Fig. <xref ref-type="fig" rid="F25">25e</xref>) in male last instar larvae representing a pair of egg-shaped maculae; in the middle of this macula, a smaller, round, elevated area with well-expressed facets, ca. eight facets in diameter; peripheral area of the macula with indistinct facets.</p><p><bold><italic>Antenna</italic></bold> (Fig. <xref ref-type="fig" rid="F21">21g</xref>). Scape distally and outside distolaterally with short, stout, apically rounded setae.</p><p><bold><italic>Labrum</italic></bold> (Fig. <xref ref-type="fig" rid="F20">20a</xref>). Length 0.6× maximum width. Submarginal arc of setae composed of 11–13 long, simple setae.</p><p><bold><italic>Right mandible</italic></bold> (Fig. <xref ref-type="fig" rid="F20">20b, c</xref>). Incisor and kinetodontium distally cleft. Incisor blade-like with three denticles; kinetodontium with four denticles. Minute setae outside laterally on first denticle (present on fresh mandibles only). Margin between prostheca and mola straight, with minute denticles.</p><p><bold><italic>Left mandible</italic></bold> (Fig. <xref ref-type="fig" rid="F20">20d, e</xref>). Incisor blade-like with three denticles; kinetodontium with three denticles. Minute setae outside laterally on first denticle (present on fresh mandibles only). Margin between prostheca and mola straight, with minute denticles towards subtriangular process.</p><p>Both mandibles with lateral margins almost straight.</p><p><bold><italic>Hypopharynx and superlinguae</italic></bold> (Fig. <xref ref-type="fig" rid="F20">20f</xref>). Lingua as long as superlinguae. Lingua longer than broad; medial tuft of stout setae well developed, long. Superlinguae distally rounded; lateral margins rounded; fine, long, simple setae along distal margin.</p><p><bold><italic>Maxilla</italic></bold> (Fig. <xref ref-type="fig" rid="F20">20g</xref>). Galea-lacinia ventrally with one simple, apical seta under canines. Medially with one pectinate, spine-like seta and three or four medium, simple setae. Maxillary palp as long as galea-lacinia; palp segment II 1.1× as long as segment I; setae on maxillary palp fine, simple, scattered over surface of segments I and II.</p><p><bold><italic>Labium</italic></bold> (Fig. <xref ref-type="fig" rid="F20">20h</xref>). Inner margin of glossa with approx. eight spine-like setae, increasing in length distally; apex with two long and one medium, robust setae; outer margin with two or three spine-like setae; Paraglossa with one simple seta in posterolateral area; dorsally with two long, spine-like setae near inner margin. Labial palp with segment I approx. as long as length of segments II and III combined. Segment I ventrally with short, fine, simple setae. Segment II with small, distomedial protuberance; distomedial protuberance 0.3× width of base of segment III; ventral surface with short, fine, simple setae; dorsally with 6–9 spine-like setae near outer margin, not always in a row. Segment III slightly pentagonal, apically slightly concave, with projecting point; length approx. maximum width; ventrally covered with short, spine-like, simple setae and short, fine, simple setae.</p><p><bold><italic>Foreleg</italic></bold> (Fig. <xref ref-type="fig" rid="F21">21a–c</xref>). Ratio of foreleg segments 1.4:1.0:0.6:0.2. <bold><italic>Femur</italic></bold>. Length ca. 3× maximum width. Dorsal margin with row of 15–20 long, curved, spine-like setae, basally denser. Many short, stout, apically rounded setae scattered along ventral margin. Apex rounded, with pair of long, spine-like setae and some short, stout setae. <bold><italic>Tibia</italic></bold>. Dorsal margin with row of short, stout setae. On surface few such setae along patella-tibial suture. Ventral margin with row of short, curved, spine-like setae, on apex a tuft of fine, simple setae. <bold><italic>Tarsus</italic></bold>. Dorsal margin with row of short, stout setae. <bold><italic>Claw</italic></bold> with one row of eight or nine denticles.</p><p><bold><italic>Terga</italic></bold> (Fig. <xref ref-type="fig" rid="F21">21d</xref>). Surface with irregular rows of U-shaped scale bases. Posterior margin of tergites: I smooth, without spines; II–IV with rounded spines, wider than long, partly fused at base; V–IX with triangular spines, narrower and longer towards last segment. Posterior margin of sternites: I–VI smooth, without spines; VII–VIII with small, spaced, triangular spines; IX with small triangular spines.</p><p><bold><italic>Tergalii</italic></bold> (Figs <xref ref-type="fig" rid="F21">21e</xref>, <xref ref-type="fig" rid="F26">26d</xref>). Tracheae not reaching inner and outer margins; indistinct broad, light brown band along main trunk of tracheae on anal side. Tergalius I as long as 2/3 of segment II, tergalius IV as long as length of segments V and 2/3 VI combined, tergalius VII as long as length of segments VIII and 1/3 IX combined.</p><p><bold><italic>Paraproct</italic></bold> (Fig. <xref ref-type="fig" rid="F21">21f</xref>). Posterior margin with 14–24 stout spines. Without short, stout setae near posterior margin. Surface scattered with scale bases, micropores and fine, simple setae.</p></tp:treatment-sec><tp:treatment-sec sec-type="etymology" id="SECID0ERQCI"><title>Etymology.</title><p>Dedicated to the indigenous Minangkabau people, who live in the area of Sumatra where the specimens were collected.</p></tp:treatment-sec><tp:treatment-sec sec-type="distribution" id="SECID0EWQCI"><title>Distribution.</title><p>Indonesia: Sumatra (Fig. <xref ref-type="fig" rid="F28">28b</xref>).</p></tp:treatment-sec><tp:treatment-sec sec-type="Biological aspects" id="SECID0EARCI"><title>Biological aspects.</title><p>The specimens were collected on altitudes of 300 m and 960 m, most of them in a stream with the following physical conditions: slope 25%, width of stream 3–20 m, depth ca. 1.5 m, velocity slow in pool and 0.8 m/s in cascade, pH 8, stream bed dominated by bedrock and stones with patches of sand.</p></tp:treatment-sec><tp:treatment-sec><!--Section generated to contain objects referenced in tp:taxon-treatment.--><fig id="F25" position="float" orientation="portrait"><object-id xmlns:xlink="http://www.w3.org/1999/xlink" content-type="doi" xlink:type="simple">10.3897/zookeys.1135.93800.figure25</object-id><object-id xmlns:xlink="http://www.w3.org/1999/xlink" content-type="arpha" xlink:type="simple">FF6397A2-D339-5881-BAAE-6D821E668D3C</object-id><label>Figure 25.</label><caption><p>Habitus, larvae, dorsal view <bold>a</bold><italic><tp:taxon-name><tp:taxon-name-part taxon-name-part-type="genus" reg="Branchiobaetis">Branchiobaetis</tp:taxon-name-part><tp:taxon-name-part taxon-name-part-type="species" reg="minangkabau">minangkabau</tp:taxon-name-part></tp:taxon-name></italic> sp. nov. <bold>b</bold><italic><tp:taxon-name><tp:taxon-name-part taxon-name-part-type="genus" reg="Branchiobaetis">Branchiobaetis</tp:taxon-name-part><tp:taxon-name-part taxon-name-part-type="species" reg="jhoanae">jhoanae</tp:taxon-name-part></tp:taxon-name></italic> sp. nov. Precursors of turbinate eyes developing in male last instar larvae <bold>c</bold><italic><tp:taxon-name><tp:taxon-name-part taxon-name-part-type="genus" reg="Branchiobaetis">Branchiobaetis</tp:taxon-name-part><tp:taxon-name-part taxon-name-part-type="species" reg="hamatus">hamatus</tp:taxon-name-part></tp:taxon-name></italic> sp. nov. <bold>d</bold><italic><tp:taxon-name><tp:taxon-name-part taxon-name-part-type="genus" reg="Branchiobaetis">Branchiobaetis</tp:taxon-name-part><tp:taxon-name-part taxon-name-part-type="species" reg="joachimi">joachimi</tp:taxon-name-part></tp:taxon-name></italic> sp. nov. <bold>e</bold><italic><tp:taxon-name><tp:taxon-name-part taxon-name-part-type="genus" reg="Branchiobaetis">Branchiobaetis</tp:taxon-name-part><tp:taxon-name-part taxon-name-part-type="species" reg="minangkabau">minangkabau</tp:taxon-name-part></tp:taxon-name></italic> sp. nov.</p></caption><graphic xmlns:xlink="http://www.w3.org/1999/xlink" xlink:href="zookeys-1135-001_article-93800__-g025.jpg" position="float" orientation="portrait" xlink:type="simple" id="oo_780355.jpg"><uri content-type="original_file" xlink:type="simple">https://binary.pensoft.net/fig/780355</uri></graphic></fig><fig id="F26" position="float" orientation="portrait"><object-id xmlns:xlink="http://www.w3.org/1999/xlink" content-type="doi" xlink:type="simple">10.3897/zookeys.1135.93800.figure26</object-id><object-id xmlns:xlink="http://www.w3.org/1999/xlink" content-type="arpha" xlink:type="simple">DE722BA7-5508-581B-86A1-2491C1D1328B</object-id><label>Figure 26.</label><caption><p>Larva, tergalii IV <bold>a</bold><italic><tp:taxon-name><tp:taxon-name-part taxon-name-part-type="genus" reg="Branchiobaetis">Branchiobaetis</tp:taxon-name-part><tp:taxon-name-part taxon-name-part-type="species" reg="aduncus">aduncus</tp:taxon-name-part></tp:taxon-name></italic> sp. nov. <bold>b</bold><italic><tp:taxon-name><tp:taxon-name-part taxon-name-part-type="genus" reg="Branchiobaetis">Branchiobaetis</tp:taxon-name-part><tp:taxon-name-part taxon-name-part-type="species" reg="hamatus">hamatus</tp:taxon-name-part></tp:taxon-name></italic> sp. nov. <bold>c</bold><italic><tp:taxon-name><tp:taxon-name-part taxon-name-part-type="genus" reg="Branchiobaetis">Branchiobaetis</tp:taxon-name-part><tp:taxon-name-part taxon-name-part-type="species" reg="joachimi">joachimi</tp:taxon-name-part></tp:taxon-name></italic> sp. nov. <bold>d</bold><italic><tp:taxon-name><tp:taxon-name-part taxon-name-part-type="genus" reg="Branchiobaetis">Branchiobaetis</tp:taxon-name-part><tp:taxon-name-part taxon-name-part-type="species" reg="minangkabau">minangkabau</tp:taxon-name-part></tp:taxon-name></italic> sp. nov. <bold>e</bold><italic><tp:taxon-name><tp:taxon-name-part taxon-name-part-type="genus" reg="Branchiobaetis">Branchiobaetis</tp:taxon-name-part><tp:taxon-name-part taxon-name-part-type="species" reg="jhoanae">jhoanae</tp:taxon-name-part></tp:taxon-name></italic> sp. nov.</p></caption><graphic xmlns:xlink="http://www.w3.org/1999/xlink" xlink:href="zookeys-1135-001_article-93800__-g026.jpg" position="float" orientation="portrait" xlink:type="simple" id="oo_780356.jpg"><uri content-type="original_file" xlink:type="simple">https://binary.pensoft.net/fig/780356</uri></graphic></fig><fig id="F28" position="float" orientation="portrait"><object-id xmlns:xlink="http://www.w3.org/1999/xlink" content-type="doi" xlink:type="simple">10.3897/zookeys.1135.93800.figure28</object-id><object-id xmlns:xlink="http://www.w3.org/1999/xlink" content-type="arpha" xlink:type="simple">AF9521F3-AF22-502D-9B96-7BF62A5C4FA9</object-id><label>Figure 28.</label><caption><p>Distribution maps <bold>a, b</bold> new species of <italic><tp:taxon-name><tp:taxon-name-part taxon-name-part-type="genus" reg="Branchiobaetis">Branchiobaetis</tp:taxon-name-part></tp:taxon-name></italic> gen. nov. in Sumatra.</p></caption><graphic xmlns:xlink="http://www.w3.org/1999/xlink" xlink:href="zookeys-1135-001_article-93800__-g028.jpg" position="float" orientation="portrait" xlink:type="simple" id="oo_780358.jpg"><uri content-type="original_file" xlink:type="simple">https://binary.pensoft.net/fig/780358</uri></graphic></fig></tp:treatment-sec></tp:taxon-treatment>
