# Supplementary material for: ﻿A widespread new genus of Baetidae (Baetidae, Ephemeroptera) from Southeast Asia
Source: Zookeys. 2022 Dec 12;1135:1–59. doi: 10.3897/zookeys.1135.93800 (PMC9836713; doi:10.3897/zookeys.1135.93800)
Supplement: XML Treatment for Branchiobaetis jhoanae [file zookeys.1135.93800-treatment8.xml]

<!DOCTYPE tp:taxon-treatment
  PUBLIC "-//TaxonX//DTD Taxonomic Treatment Publishing DTD v0 20100105//EN" "tax-treatment-NSO.dtd">
<tp:taxon-treatment xmlns:tp="http://www.plazi.org/taxpub"><tp:treatment-meta><kwd-group><label>Taxon classification</label><kwd>
              <named-content content-type="kingdom">Animalia</named-content>
            </kwd><kwd>
              <named-content content-type="order">Ephemeroptera</named-content>
            </kwd><kwd>
              <named-content content-type="family">Baetidae</named-content>
            </kwd></kwd-group><mixed-citation publication-type="journal"><person-group><name><surname>Kaltenbach</surname><given-names>Thomas</given-names></name><name><surname>Kluge</surname><given-names>Nikita J.</given-names></name><name><surname>Gattolliat</surname><given-names>Jean-Luc</given-names></name></person-group><article-title>﻿A widespread new genus of <tp:taxon-name><tp:taxon-name-part taxon-name-part-type="family">Baetidae</tp:taxon-name-part></tp:taxon-name> (<tp:taxon-name><tp:taxon-name-part taxon-name-part-type="family">Baetidae</tp:taxon-name-part></tp:taxon-name>, <tp:taxon-name><tp:taxon-name-part taxon-name-part-type="order">Ephemeroptera</tp:taxon-name-part></tp:taxon-name>) from Southeast Asia</article-title><source>Zookeys</source><day>12</day><month>12</month><year>2022</year><volume>1135</volume><fpage>1</fpage><lpage>59</lpage><pub-id pub-id-type="doi">10.3897/zookeys.1135.93800</pub-id></mixed-citation></tp:treatment-meta><tp:nomenclature><label>﻿7.</label><tp:taxon-name>
            <object-id xmlns:xlink="http://www.w3.org/1999/xlink" content-type="arpha" xlink:type="simple">D253B1D5-004F-578B-B0EF-114DE88E750E</object-id>
            <tp:taxon-name-part taxon-name-part-type="genus" reg="Branchiobaetis">Branchiobaetis</tp:taxon-name-part>
            <tp:taxon-name-part taxon-name-part-type="species" reg="jhoanae">jhoanae</tp:taxon-name-part>
            <object-id xmlns:xlink="http://www.w3.org/1999/xlink" content-type="zoobank" xlink:type="simple">https://zoobank.org/92CD6523-BB67-48E6-BA4E-09B10D3CA416</object-id>
          </tp:taxon-name><tp:taxon-status xmlns:xlink="http://www.w3.org/1999/xlink" xlink:type="simple">sp. nov.</tp:taxon-status><xref ref-type="fig" rid="F22">Figs 22</xref><xref ref-type="fig" rid="F23">, 23</xref><xref ref-type="fig" rid="F25">, 25b</xref><xref ref-type="fig" rid="F26">, 26e</xref><xref ref-type="fig" rid="F29">, 29</xref></tp:nomenclature><tp:treatment-sec sec-type="type material" id="SECID0ECTCI"><title>Type material.</title><p><bold><italic>Holotype</italic>.</bold> Philippines • S. Luzon, Sorsogon, Bulusan, San Roque; <named-content xmlns:xlink="http://www.w3.org/1999/xlink" content-type="dwc:verbatimCoordinates" xlink:type="simple"><named-content content-type="geo-json" specific-use="{&#34;type&#34;:&#34;Point&#34;,&#34;coordinates&#34;:[124.083333,12.733333]}" id="NCID0EQTCI" xlink:type="simple">12°44'N, 124°05'E</named-content></named-content>; 290 m; 26. IX. 1996; leg. J. Mendoza; larva on slide; GBIFCH00592344; <named-content xmlns:xlink="http://www.w3.org/1999/xlink" content-type="dwc:institutional_code" xlink:title="Museum of Natural History of the Philippine National Museum" xlink:href="http://grbio.org/institution/philippine-national-museum" xlink:type="simple">PNM</named-content>. <bold><italic>Paratypes</italic>.</bold> Same data as holotype; 1 larva on slide; GBIFCH00763660; <named-content xmlns:xlink="http://www.w3.org/1999/xlink" content-type="dwc:institutional_code" xlink:title="Musée de Zoologie Lausanne" xlink:href="http://grbio.org/institution/musee-zoologique-0" xlink:type="simple">MZL</named-content>. Philippines • Cebu, Cebu City, Cantipla Uno; <named-content xmlns:xlink="http://www.w3.org/1999/xlink" content-type="dwc:verbatimCoordinates" xlink:type="simple"><named-content content-type="geo-json" specific-use="{&#34;type&#34;:&#34;Point&#34;,&#34;coordinates&#34;:[123.865833,10.346667]}" id="NCID0EEUCI" xlink:type="simple">10°20'48"N, 123°51'57"E</named-content></named-content>; 100 m; 11. IX. 1996; leg. J. Mendoza; larva on slide; GBIFCH00592341; <abbrev xmlns:xlink="http://www.w3.org/1999/xlink" xlink:title="Ateneo de Manila University" id="ABBRID0EJUCI" xlink:type="simple">AdMU</abbrev>; larva in alcohol; GBIFCH00515474; <abbrev xmlns:xlink="http://www.w3.org/1999/xlink" xlink:title="Ateneo de Manila University" id="ABBRID0ENUCI" xlink:type="simple">AdMU</abbrev> • Cebu, Cebu City, Bgy. Tabunan, sitio Cantipla 1; <named-content xmlns:xlink="http://www.w3.org/1999/xlink" content-type="dwc:verbatimCoordinates" xlink:type="simple"><named-content content-type="geo-json" specific-use="{&#34;type&#34;:&#34;Point&#34;,&#34;coordinates&#34;:[123.817222,10.415556]}" id="NCID0EUUCI" xlink:type="simple">10°24'56"N, 123°49'02"E</named-content></named-content>; 753 m; 16.XII.1998; leg. Panganthion; larva on slide; GBIFCH00654920; <named-content xmlns:xlink="http://www.w3.org/1999/xlink" content-type="dwc:institutional_code" xlink:title="Musée de Zoologie Lausanne" xlink:href="http://grbio.org/institution/musee-zoologique-0" xlink:type="simple">MZL</named-content>; 2 larvae in alcohol; GBIFCH00515475, GBIFCH00980901; <abbrev xmlns:xlink="http://www.w3.org/1999/xlink" xlink:title="Ateneo de Manila University" id="ABBRID0E4UCI" xlink:type="simple">AdMU</abbrev>.</p></tp:treatment-sec><tp:treatment-sec sec-type="Differential diagnosis" id="SECID0EBVCI"><title>Differential diagnosis.</title><p><bold>Larva.</bold> Following combination of characters distinguish <italic><tp:taxon-name><tp:taxon-name-part taxon-name-part-type="genus" reg="Branchiobaetis">B.</tp:taxon-name-part><tp:taxon-name-part taxon-name-part-type="species" reg="jhoanae">jhoanae</tp:taxon-name-part></tp:taxon-name></italic> sp. nov. from other species of <italic><tp:taxon-name><tp:taxon-name-part taxon-name-part-type="genus" reg="Branchiobaetis">Branchiobaetis</tp:taxon-name-part></tp:taxon-name></italic> gen. nov.: A) labial palp segment II with small, rounded protuberance; segment III slightly pentagonal, apically pointed, ca. 0.7× length of segment II, ca. 1.4× as long as width at base, approx. as long as maximal width (Fig. <xref ref-type="fig" rid="F22">22h</xref>); B) dorsal margin of femur with row of long, spine-like setae (Fig. <xref ref-type="fig" rid="F23">23a</xref>); C) posterior margin of tergites: I smooth, without spines; II–IX with triangular spines (Fig. <xref ref-type="fig" rid="F23">23d</xref>); posterior margin of sternites: I–VI smooth, without spines; VII–IX with small, spaced, triangular spines; D) paraproct without short, stout, apically rounded setae along posterior margin (Fig. <xref ref-type="fig" rid="F23">23f</xref>).</p><fig id="F22" position="float" orientation="portrait"><object-id xmlns:xlink="http://www.w3.org/1999/xlink" content-type="doi" xlink:type="simple">10.3897/zookeys.1135.93800.figure22</object-id><object-id xmlns:xlink="http://www.w3.org/1999/xlink" content-type="arpha" xlink:type="simple">4A2A616C-DFA6-5952-9807-A5D167A39FDE</object-id><label>Figure 22.</label><caption><p><italic><tp:taxon-name><tp:taxon-name-part taxon-name-part-type="genus" reg="Branchiobaetis">Branchiobaetis</tp:taxon-name-part><tp:taxon-name-part taxon-name-part-type="species" reg="jhoanae">jhoanae</tp:taxon-name-part></tp:taxon-name></italic> sp. nov., larva <bold>a</bold> labrum (left: ventral view, right: dorsal view) <bold>b</bold> right mandible <bold>c</bold> right prostheca <bold>d</bold> left mandible <bold>e</bold> left prostheca <bold>f</bold> hypopharynx and superlinguae <bold>g</bold> maxilla <bold>h</bold> labium (left: ventral view, right: dorsal view).</p></caption><graphic xmlns:xlink="http://www.w3.org/1999/xlink" xlink:href="zookeys-1135-001_article-93800__-g022.jpg" position="float" orientation="portrait" xlink:type="simple" id="oo_780352.jpg"><uri content-type="original_file" xlink:type="simple">https://binary.pensoft.net/fig/780352</uri></graphic></fig></tp:treatment-sec><tp:treatment-sec sec-type="description" id="SECID0ETXCI"><title>Description.</title><p><bold>Larva</bold> (Figs <xref ref-type="fig" rid="F22">22</xref>, <xref ref-type="fig" rid="F23">23</xref>, <xref ref-type="fig" rid="F25">25b</xref>, <xref ref-type="fig" rid="F26">26e</xref>). Body length 5.8–7.0 mm. Cerci: ca. ½ of body length. Paracercus: ca. 2/3 of cerci length. Antenna: ca. 2.5× as long as head length.</p><fig id="F23" position="float" orientation="portrait"><object-id xmlns:xlink="http://www.w3.org/1999/xlink" content-type="doi" xlink:type="simple">10.3897/zookeys.1135.93800.figure23</object-id><object-id xmlns:xlink="http://www.w3.org/1999/xlink" content-type="arpha" xlink:type="simple">56D8F765-6619-522D-86F9-B679D73A8CB9</object-id><label>Figure 23.</label><caption><p><italic><tp:taxon-name><tp:taxon-name-part taxon-name-part-type="genus" reg="Branchiobaetis">Branchiobaetis</tp:taxon-name-part><tp:taxon-name-part taxon-name-part-type="species" reg="jhoanae">jhoanae</tp:taxon-name-part></tp:taxon-name></italic> sp. nov., larva <bold>a</bold> foreleg <bold>b</bold> fore femur apex, posterior view <bold>c</bold> fore claw <bold>d</bold> tergum IV <bold>e</bold> tergalius IV <bold>f</bold> paraproct <bold>g</bold> base of antenna.</p></caption><graphic xmlns:xlink="http://www.w3.org/1999/xlink" xlink:href="zookeys-1135-001_article-93800__-g023.jpg" position="float" orientation="portrait" xlink:type="simple" id="oo_780353.jpg"><uri content-type="original_file" xlink:type="simple">https://binary.pensoft.net/fig/780353</uri></graphic></fig><p><bold><italic>Colouration</italic></bold> (Fig. <xref ref-type="fig" rid="F25">25b</xref>). Head, thorax, and abdomen dorsally brown; head, thorax and abdomen ventrally light brown to brown. Legs light brown to brown, large brown areas along dorsal margin, apex and on medial surface of femur. Caudalii light brown, primary swimming setae dark brown.</p><fig id="F24" position="float" orientation="portrait"><object-id xmlns:xlink="http://www.w3.org/1999/xlink" content-type="doi" xlink:type="simple">10.3897/zookeys.1135.93800.figure24</object-id><object-id xmlns:xlink="http://www.w3.org/1999/xlink" content-type="arpha" xlink:type="simple">0DD44398-4BB1-58F9-B71C-DBD25CF5EDF1</object-id><label>Figure 24.</label><caption><p>Habitus, larvae, dorsal view <bold>a</bold><italic><tp:taxon-name><tp:taxon-name-part taxon-name-part-type="genus" reg="Branchiobaetis">Branchiobaetis</tp:taxon-name-part><tp:taxon-name-part taxon-name-part-type="species" reg="aduncus">aduncus</tp:taxon-name-part></tp:taxon-name></italic> sp. nov. <bold>b</bold><italic><tp:taxon-name><tp:taxon-name-part taxon-name-part-type="genus" reg="Branchiobaetis">Branchiobaetis</tp:taxon-name-part><tp:taxon-name-part taxon-name-part-type="species" reg="hamatus">hamatus</tp:taxon-name-part></tp:taxon-name></italic> sp. nov. <bold>c</bold><italic><tp:taxon-name><tp:taxon-name-part taxon-name-part-type="genus" reg="Branchiobaetis">Branchiobaetis</tp:taxon-name-part><tp:taxon-name-part taxon-name-part-type="species" reg="joachimi">joachimi</tp:taxon-name-part></tp:taxon-name></italic> sp. nov. (Sumatra, volcano Sago) <bold>d</bold><italic><tp:taxon-name><tp:taxon-name-part taxon-name-part-type="genus" reg="Branchiobaetis">Branchiobaetis</tp:taxon-name-part><tp:taxon-name-part taxon-name-part-type="species" reg="joachimi">joachimi</tp:taxon-name-part></tp:taxon-name></italic> sp. nov. (Sumatra, Bukit Barisan, above Padang).</p></caption><graphic xmlns:xlink="http://www.w3.org/1999/xlink" xlink:href="zookeys-1135-001_article-93800__-g024.jpg" position="float" orientation="portrait" xlink:type="simple" id="oo_780354.jpg"><uri content-type="original_file" xlink:type="simple">https://binary.pensoft.net/fig/780354</uri></graphic></fig><p><bold><italic>Antenna</italic></bold> (Fig. <xref ref-type="fig" rid="F23">23g</xref>). Scape distally with short, stout, apically rounded setae.</p><p><bold><italic>Labrum</italic></bold> (Fig. <xref ref-type="fig" rid="F22">22a</xref>). Length 0.6× maximum width. Submarginal arc of setae composed of 7–9 long, simple setae.</p><p><bold><italic>Right mandible</italic></bold> (Fig. <xref ref-type="fig" rid="F22">22b, c</xref>). Incisor blade-like with three denticles; kinetodontium with four denticles. Margin between prostheca and mola straight, with minute denticles.</p><fig id="F25" position="float" orientation="portrait"><object-id xmlns:xlink="http://www.w3.org/1999/xlink" content-type="doi" xlink:type="simple">10.3897/zookeys.1135.93800.figure25</object-id><object-id xmlns:xlink="http://www.w3.org/1999/xlink" content-type="arpha" xlink:type="simple">FF6397A2-D339-5881-BAAE-6D821E668D3C</object-id><label>Figure 25.</label><caption><p>Habitus, larvae, dorsal view <bold>a</bold><italic><tp:taxon-name><tp:taxon-name-part taxon-name-part-type="genus" reg="Branchiobaetis">Branchiobaetis</tp:taxon-name-part><tp:taxon-name-part taxon-name-part-type="species" reg="minangkabau">minangkabau</tp:taxon-name-part></tp:taxon-name></italic> sp. nov. <bold>b</bold><italic><tp:taxon-name><tp:taxon-name-part taxon-name-part-type="genus" reg="Branchiobaetis">Branchiobaetis</tp:taxon-name-part><tp:taxon-name-part taxon-name-part-type="species" reg="jhoanae">jhoanae</tp:taxon-name-part></tp:taxon-name></italic> sp. nov. Precursors of turbinate eyes developing in male last instar larvae <bold>c</bold><italic><tp:taxon-name><tp:taxon-name-part taxon-name-part-type="genus" reg="Branchiobaetis">Branchiobaetis</tp:taxon-name-part><tp:taxon-name-part taxon-name-part-type="species" reg="hamatus">hamatus</tp:taxon-name-part></tp:taxon-name></italic> sp. nov. <bold>d</bold><italic><tp:taxon-name><tp:taxon-name-part taxon-name-part-type="genus" reg="Branchiobaetis">Branchiobaetis</tp:taxon-name-part><tp:taxon-name-part taxon-name-part-type="species" reg="joachimi">joachimi</tp:taxon-name-part></tp:taxon-name></italic> sp. nov. <bold>e</bold><italic><tp:taxon-name><tp:taxon-name-part taxon-name-part-type="genus" reg="Branchiobaetis">Branchiobaetis</tp:taxon-name-part><tp:taxon-name-part taxon-name-part-type="species" reg="minangkabau">minangkabau</tp:taxon-name-part></tp:taxon-name></italic> sp. nov.</p></caption><graphic xmlns:xlink="http://www.w3.org/1999/xlink" xlink:href="zookeys-1135-001_article-93800__-g025.jpg" position="float" orientation="portrait" xlink:type="simple" id="oo_780355.jpg"><uri content-type="original_file" xlink:type="simple">https://binary.pensoft.net/fig/780355</uri></graphic></fig><p><bold><italic>Left mandible</italic></bold> (Fig. <xref ref-type="fig" rid="F22">22d, e</xref>). Incisor blade-like with four denticles; kinetodontium with three denticles. Margin between prostheca and mola straight, with minute denticles towards subtriangular process.</p><p>Both mandibles with lateral margins slightly convex.</p><p><bold><italic>Hypopharynx and superlinguae</italic></bold> (Fig. <xref ref-type="fig" rid="F22">22f</xref>). Lingua as long as superlinguae. Lingua longer than broad; medial tuft of stout setae well developed, long. Superlinguae distally rounded; lateral margins rounded; fine, long, simple setae along distal margin.</p><fig id="F26" position="float" orientation="portrait"><object-id xmlns:xlink="http://www.w3.org/1999/xlink" content-type="doi" xlink:type="simple">10.3897/zookeys.1135.93800.figure26</object-id><object-id xmlns:xlink="http://www.w3.org/1999/xlink" content-type="arpha" xlink:type="simple">DE722BA7-5508-581B-86A1-2491C1D1328B</object-id><label>Figure 26.</label><caption><p>Larva, tergalii IV <bold>a</bold><italic><tp:taxon-name><tp:taxon-name-part taxon-name-part-type="genus" reg="Branchiobaetis">Branchiobaetis</tp:taxon-name-part><tp:taxon-name-part taxon-name-part-type="species" reg="aduncus">aduncus</tp:taxon-name-part></tp:taxon-name></italic> sp. nov. <bold>b</bold><italic><tp:taxon-name><tp:taxon-name-part taxon-name-part-type="genus" reg="Branchiobaetis">Branchiobaetis</tp:taxon-name-part><tp:taxon-name-part taxon-name-part-type="species" reg="hamatus">hamatus</tp:taxon-name-part></tp:taxon-name></italic> sp. nov. <bold>c</bold><italic><tp:taxon-name><tp:taxon-name-part taxon-name-part-type="genus" reg="Branchiobaetis">Branchiobaetis</tp:taxon-name-part><tp:taxon-name-part taxon-name-part-type="species" reg="joachimi">joachimi</tp:taxon-name-part></tp:taxon-name></italic> sp. nov. <bold>d</bold><italic><tp:taxon-name><tp:taxon-name-part taxon-name-part-type="genus" reg="Branchiobaetis">Branchiobaetis</tp:taxon-name-part><tp:taxon-name-part taxon-name-part-type="species" reg="minangkabau">minangkabau</tp:taxon-name-part></tp:taxon-name></italic> sp. nov. <bold>e</bold><italic><tp:taxon-name><tp:taxon-name-part taxon-name-part-type="genus" reg="Branchiobaetis">Branchiobaetis</tp:taxon-name-part><tp:taxon-name-part taxon-name-part-type="species" reg="jhoanae">jhoanae</tp:taxon-name-part></tp:taxon-name></italic> sp. nov.</p></caption><graphic xmlns:xlink="http://www.w3.org/1999/xlink" xlink:href="zookeys-1135-001_article-93800__-g026.jpg" position="float" orientation="portrait" xlink:type="simple" id="oo_780356.jpg"><uri content-type="original_file" xlink:type="simple">https://binary.pensoft.net/fig/780356</uri></graphic></fig><p><bold><italic>Maxilla</italic></bold> (Fig. <xref ref-type="fig" rid="F22">22g</xref>). Galea-lacinia ventrally with two simple, apical seta under canines. Medially with one pectinate, spine-like seta and 4–6 medium, simple setae. Maxillary palp approx. as long as galea-lacinia; palp segment II approx. as long as segment I; setae on maxillary palp fine, simple, scattered over surface of segments I and II.</p><fig id="F27" position="float" orientation="portrait"><object-id xmlns:xlink="http://www.w3.org/1999/xlink" content-type="doi" xlink:type="simple">10.3897/zookeys.1135.93800.figure27</object-id><object-id xmlns:xlink="http://www.w3.org/1999/xlink" content-type="arpha" xlink:type="simple">193679CA-17A2-52C9-94EF-722E560CE9A7</object-id><label>Figure 27.</label><caption><p>Distribution maps <bold>a</bold><italic><tp:taxon-name><tp:taxon-name-part taxon-name-part-type="genus" reg="Branchiobaetis">Branchiobaetis</tp:taxon-name-part></tp:taxon-name></italic> gen. nov. in Southeast Asia <bold>b</bold> Known species of <italic><tp:taxon-name><tp:taxon-name-part taxon-name-part-type="genus" reg="Branchiobaetis">Branchiobaetis</tp:taxon-name-part></tp:taxon-name></italic> gen. nov.</p></caption><graphic xmlns:xlink="http://www.w3.org/1999/xlink" xlink:href="zookeys-1135-001_article-93800__-g027.jpg" position="float" orientation="portrait" xlink:type="simple" id="oo_780357.jpg"><uri content-type="original_file" xlink:type="simple">https://binary.pensoft.net/fig/780357</uri></graphic></fig><p><bold><italic>Labium</italic></bold> (Fig. <xref ref-type="fig" rid="F22">22h</xref>). Inner margin of glossa with eight or nine spine-like setae, increasing in length distally; apex with two long and one medium, robust, pectinate setae; outer margin with approx. five spine-like setae; Paraglossa with one simple seta in anterolateral area and one simple seta in posterolateral area; dorsally with three long, spine-like setae near inner margin. Labial palp with segment I 0.7× as long as length of segments II and III combined. Segment I ventrally with short, fine, simple setae. Segment II with small, rounded, distomedial protuberance; distomedial protuberance 0.3× width of base of segment III; ventral surface with short, fine, simple setae; dorsally with five or six spine-like setae near outer margin. Segment III slightly pentagonal, apically pointed; length approx. maximum width; ventrally covered with short, spine-like, simple setae and short, fine, simple setae.</p><fig id="F28" position="float" orientation="portrait"><object-id xmlns:xlink="http://www.w3.org/1999/xlink" content-type="doi" xlink:type="simple">10.3897/zookeys.1135.93800.figure28</object-id><object-id xmlns:xlink="http://www.w3.org/1999/xlink" content-type="arpha" xlink:type="simple">AF9521F3-AF22-502D-9B96-7BF62A5C4FA9</object-id><label>Figure 28.</label><caption><p>Distribution maps <bold>a, b</bold> new species of <italic><tp:taxon-name><tp:taxon-name-part taxon-name-part-type="genus" reg="Branchiobaetis">Branchiobaetis</tp:taxon-name-part></tp:taxon-name></italic> gen. nov. in Sumatra.</p></caption><graphic xmlns:xlink="http://www.w3.org/1999/xlink" xlink:href="zookeys-1135-001_article-93800__-g028.jpg" position="float" orientation="portrait" xlink:type="simple" id="oo_780358.jpg"><uri content-type="original_file" xlink:type="simple">https://binary.pensoft.net/fig/780358</uri></graphic></fig><p><bold><italic>Foreleg</italic></bold> (Fig. <xref ref-type="fig" rid="F23">23a–c</xref>). Ratio of foreleg segments 1.3:1.0:0.6:0.2. <bold><italic>Femur</italic></bold>. Length ca. 3× maximum width. Dorsal margin with row of 14–21 long, curved, spine-like setae, basally denser. Many short, stout setae scattered along ventral margin. Apex rounded, with pair of long, spine-like setae and some short, stout setae. <bold><italic>Tibia</italic></bold>. Dorsal margin with row of short, stout setae. On surface few such setae along patella-tibial suture. Ventral margin with row of short, curved, spine-like setae, on apex a tuft of fine, simple setae. <bold><italic>Tarsus</italic></bold>. Dorsal margin with row of short, stout setae and fine, simple setae. <bold><italic>Claw</italic></bold> with one row of nine or ten denticles.</p><p><bold><italic>Terga</italic></bold> (Fig. <xref ref-type="fig" rid="F23">23d</xref>). Surface with irregular rows of U-shaped scale bases and fine simple setae. Posterior margin of tergites: I smooth, without spines; II–IX with triangular spines. Posterior margin of sternites: I–VI smooth, without spines; VII–IX with small, spaced, triangular spines.</p><p><bold><italic>Tergalii</italic></bold> (Figs <xref ref-type="fig" rid="F23">23e</xref>, <xref ref-type="fig" rid="F26">26e</xref>). Tracheae extending to inner and outer margins; indistinct, broad, light brown band along main trunk of tracheae on anal side. Tergalius I as long as 1/2 of segment II, tergalius IV as long as length of segments V and 1/4 VI combined, tergalius VII as long as length of segments VIII and 1/4 IX combined.</p><p><bold><italic>Paraproct</italic></bold> (Fig. <xref ref-type="fig" rid="F23">23f</xref>). Posterior margin with 14–18 stout spines. Without short, stout setae near posterior margin. Surface scattered with scale bases and micropores.</p></tp:treatment-sec><tp:treatment-sec sec-type="etymology" id="SECID0EIHDI"><title>Etymology.</title><p>Dedicated to Dr. Jhoana M. Garces (Philippines) for her great contribution to the knowledge of mayflies from the Philippines.</p></tp:treatment-sec><tp:treatment-sec sec-type="distribution" id="SECID0ENHDI"><title>Distribution.</title><p>Philippines: Luzon, Cebu (Fig. <xref ref-type="fig" rid="F29">29</xref>).</p><fig id="F29" position="float" orientation="portrait"><object-id xmlns:xlink="http://www.w3.org/1999/xlink" content-type="doi" xlink:type="simple">10.3897/zookeys.1135.93800.figure29</object-id><object-id xmlns:xlink="http://www.w3.org/1999/xlink" content-type="arpha" xlink:type="simple">B1F0E9A5-F8E2-578A-80FA-FCDBABB29919</object-id><label>Figure 29.</label><caption><p>Distribution map. <italic><tp:taxon-name><tp:taxon-name-part taxon-name-part-type="genus" reg="Branchiobaetis">Branchiobaetis</tp:taxon-name-part><tp:taxon-name-part taxon-name-part-type="species" reg="jhoanae">jhoanae</tp:taxon-name-part></tp:taxon-name></italic> sp. nov. in the Philippines.</p></caption><graphic xmlns:xlink="http://www.w3.org/1999/xlink" xlink:href="zookeys-1135-001_article-93800__-g029.jpg" position="float" orientation="portrait" xlink:type="simple" id="oo_780359.jpg"><uri content-type="original_file" xlink:type="simple">https://binary.pensoft.net/fig/780359</uri></graphic></fig></tp:treatment-sec><tp:treatment-sec sec-type="Biological aspects" id="SECID0EPIDI"><title>Biological aspects.</title><p>The specimens were collected on altitudes between 100 m and 750 m, on Cebu in stream runs on bottom gravel or rock surface.</p></tp:treatment-sec></tp:taxon-treatment>
